# Supplementary material for: Pharmacokinetic recall study of Estonian Biobank participants with novel genetic variants in CYP2C19 and CYP2D6
Source: NPJ Genom Med. 2026 Jan 18;11:10. doi: 10.1038/s41525-025-00549-6 (PMC12859152; doi:10.1038/s41525-025-00549-6)
Supplement: Supplementary file 2 — Supplementary Data [file 41525_2025_549_MOESM2_ESM.xlsx]

## Sheet: Supplementary Data 1
Supplementary Data 1. Rare, novel, and incompletely characterised variants in CYP2C19 and CYP2D6 selected for recall invitations. Variants were identified from short-read sequencing data and selected based on predicted nonfunctional or potentially deleterious effects. Functional predictions ADME column indicates the used prediction framework tool that is optimised for pharmacogenetic assessments.…
Gene	CHR	POS	REF	ALT	CHR:POS hg19	CHR:POS hg38	Functionality Prediction ADME	N individuals sequencing data	MAF % (sequencing data)	Variant type	Feature	HGVSc	HGVSp	RsID	N participated
42522916	CYP2D6	22	CG	C	22:42522916	chr22:42126914	deleterious	2	0.04	LoF	NM_000106.6	NM_000106.6:c.1251del	NP_000097.3:p.Glu418AsnfsTer11	rs758788054
42522982	CYP2D6	22	TGA	T	22:42522982	chr22:42126980	deleterious	6	0.10	LoF	NM_000106.6	NM_000106.6:c.1184_1185del	NP_000097.3:p.Leu395HisfsTer11	rs757396767	2
42523847	CYP2D6	22	GCACATCCGGATGTAGGATC	G	22:42523847	chr22:42127845	deleterious	1	0.02	LoF	NM_000106.6	NM_000106.6:c.963_981del	NP_000097.3:p.Met321IlefsTer12	rs730882170
42523889	CYP2D6	22	G	T	22:42523889	chr22:42127887	deleterious	1	0.02	Missense	NM_000106.6	NM_000106.6:c.940C>A	NP_000097.3:p.Leu314Met	-	1
42523916	CYP2D6	22	C	T	22:42523916	chr22:42127914	deleterious	1	0.02	Missense	NM_000106.6	NM_000106.6:c.913G>A	NP_000097.3:p.Ala305Thr	rs1931203893
42523928	CYP2D6	22	C	T	22:42523928	chr22:42127926	deleterious	1	0.02	Missense	NM_000106.6	NM_000106.6:c.901G>A	NP_000097.3:p.Asp301Asn	rs1058171
42525143	CYP2D6	22	G	A	22:42525143	chr22:42129141	deleterious	1	0.02	Missense	NM_000106.6	NM_000106.6:c.397C>T	NP_000097.3:p.Arg133Cys	rs1230912765,COSV104666733
96535156	CYP2C19	10	T	G	10:96535156	chr10:94775399	deleterious	1	0.02	Missense	NM_000769.4	NM_000769.4:c.341T>G	NP_000760.1:p.Phe114Cys	rs1466428833
96540264	CYP2C19	10	T	G	10:96540264	chr10:94780507	deleterious	1	0.02	Missense	NM_000769.4	NM_000769.4:c.490T>G	NP_000760.1:p.Cys164Gly+Q12	rs1361528097
96540331	CYP2C19	10	G	A	10:96540331	chr10:94780574	deleterious	2	0.04	Missense	NM_000769.4	NM_000769.4:c.557G>A	NP_000760.1:p.Arg186His	rs140278421,CM093004,COSV100990655,COSV64906893
96541688	CYP2C19	10	C	G	10:96541688	chr10:94781931	deleterious	1	0.02	Missense	NM_000769.4	NM_000769.4:c.753C>G	NP_000760.1:p.His251Gln	rs148247410
96580257	CYP2C19	10	A	T	10:96580257	chr10:94820500	deleterious	1	0.02	Missense	NM_000769.4	NM_000769.4:c.824A>T	NP_000760.1:p.Lys275Met	rs1431015009
96580323	CYP2C19	10	C	T	10:96580323	chr10:94820566	deleterious	1	0.02	Missense	NM_000769.4	NM_000769.4:c.890C>T	NP_000760.1:p.Ala297Val	rs1393133490,COSV64907681
96602648	CYP2C19	10	T	C	10:96602648	chr10:94842891	deleterious	1	0.02	Missense	NM_000769.4	NM_000769.4:c.1016T>C	NP_000760.1:p.Met339Thr	-

## Sheet: Supplementary Data 2
Supplementary Data 2. Inclusion criteria for study invitations and participant recruitment summary. This table outlines the genetic inclusion categories, the number of individuals selected for invitation, and the number who ultimately participated in the study.
Inclusion reason	Invited	Participated
CYP2C19 deletion	422	61
CYP2C19 homozygous deletion	11	2
CYP2D6 deletion	22	5
CYP2C19 & CYP2D6 deletion	9	4
Novel Loss of function variant	9	2
Novel missense variant	12	1
Reference allele	90	14
CYP2D6 *4	21	7
CYP2C19 *2	19	9
CYP2C19 *17	22	9
Total	637	114

## Sheet: Supplementary Data 3
Supplementary Data 3. Star allele calls for the 114 study participants: pre-recruitment and post-recruitment tools. This table presents the star-allele diplotypes identified for all participants before recruitment, along with the tools used for post-recruitment comparison. PacBio StarPhase (pb-StarPhase) calls are considered the gold standard, and the phenotypes shown are based on these diplotype…
Recruitment			Post-recruitment
ID	UT-tool_CYP2D6	UT-tool_CYP2C19	Cyrius	Aldy	pbStarPhase_CYP2D6	Activity.Score_CYP2D6	Phenotype_CYP2D6	NMa_diplotype_CYP2D6	CYP2C19_PharmCAT	pbStarPhase_CYP2C19	Activity.Score_CYP2C19	Phenotype_CYP2C19	NMa_diplotype_CYP2C19
ID1	*1/*1	*1/*1			*1/*1	2.0	Normal Metabolizer	NMa/NMa	*1/*1	*1/*1	n/a	Normal Metabolizer	NMa/NMa
ID2	*1/*9	*1/*1			*1/*9	1.25	Normal Metabolizer	NMa/*9	*1/*1	*1/*1	n/a	Normal Metabolizer	NMa/NMa
ID3	*1/*4	*1/*1			*1/*4	1.0	Intermediate Metabolizer	NMa/*4	*1/*1	*1/*1	n/a	Normal Metabolizer	NMa/NMa
ID4	*1/*35	*1/*17			*1/*35	2.0	Normal Metabolizer	NMa/NMa	*1/*17	*1/*17	n/a	Rapid Metabolizer	NMa/*17
ID5	*1/*2	*1/*1	*1/*2	*1/*2	*1/*2	2.0	Normal Metabolizer	NMa/NMa	*1/*38	*1/*38	n/a	Normal Metabolizer	NMa/NMa
ID6	*2/*2	*1/*17			*2/*2	2.0	Normal Metabolizer	NMa/NMa	*17/*38	*17/*38	n/a	Rapid Metabolizer	NMa/*17
ID7	*1/*1	*1/*1	*1/*1	*1/*1	*1/*1	2.0	Normal Metabolizer	NMa/NMa	*1/*1	*1/*1	n/a	Normal Metabolizer	NMa/NMa
ID8	*4/*4	*1/*1	*4/*4	*4/*4	*4/*4	0.0	Poor Metabolizer	*4/*4	*1/*1	*1/*1	n/a	Normal Metabolizer	NMa/NMa
ID9	*4/*4	*1/*1	*4/*68+*4	*4/*4	*4/*68 + *4	0.0	Poor Metabolizer	*4/*68 + *4	*1/*1	*1/*1	n/a	Normal Metabolizer	NMa/NMa
ID10	*1/*2	*1/*1	*1/*2	*2/*124	*2/*124	1.0	Intermediate Metabolizer	NMa/*124	*1/*1	*1/*1	n/a	Normal Metabolizer	NMa/NMa
ID11	*1/*1	*1/*1	*1/*1	*1/*1	*1/*1	2.0	Normal Metabolizer	NMa/NMa	*1/*1	*1/*1	n/a	Normal Metabolizer	NMa/NMa
ID12	*1/*1	*1/*1	*1/*1	*1/*1	*1/*1	2.0	Normal Metabolizer	NMa/NMa	*1/*1	*1/*1	n/a	Normal Metabolizer	NMa/NMa
ID13	*1/*1	*1/*1	*1/*1	*1/*1	*1/*1	2.0	Normal Metabolizer	NMa/NMa	*1/*1	*1/*1	n/a	Normal Metabolizer	NMa/NMa
ID14	*1/*1	*1/*1	*1/*1	*1/*1	*1/*1	2.0	Normal Metabolizer	NMa/NMa	*1/*1	*1/*1	n/a	Normal Metabolizer	NMa/NMa
ID15	*4/*4	*1/*1	*68+*4/*68+*4	*4/*68+*4	*4/*68 + *4	0.0	Poor Metabolizer	*4/*68 + *4	*1/*1	*1/*1	n/a	Normal Metabolizer	NMa/NMa
ID16	*1/*41	*1/*1			*41/*124	0.25	Intermediate Metabolizer	*41/*124	*1/*1	*1/*1	n/a	Normal Metabolizer	NMa/NMa
ID17	*1/*1	*1/*1	*1/*1	*1/*1	*1/*1	2.0	Normal Metabolizer	NMa/NMa	*1/*1	*1/*1	n/a	Normal Metabolizer	NMa/NMa
ID18	*4/*4	*1/*1	*4/*4	*4/*4	*4/*4	0.0	Poor Metabolizer	*4/*4	*1/*1	*1/*1	n/a	Normal Metabolizer	NMa/NMa
ID19	*1/*1	*1/*17	*1/*1	*1/*1	*1/*1	2.0	Normal Metabolizer	NMa/NMa	*1/*17	*1/*17	n/a	Rapid Metabolizer	NMa/*17
ID20	*1/*1	*1/*1			*1/*1	2.0	Normal Metabolizer	NMa/NMa	*1/*17	*1/*17	n/a	Rapid Metabolizer	NMa/*17
ID21	*1/*10	*1/*1			*1/*68 + *4	1.0	Intermediate Metabolizer	NMa/*68 + *4	*1/*17	*1/*17	n/a	Rapid Metabolizer	NMa/*17
ID22	*1/*35	*1/*1			*1/*35	2.0	Normal Metabolizer	NMa/NMa	*1/*17	*1/*17	n/a	Rapid Metabolizer	NMa/*17
ID23	*1/*10	*1/*1			*1/*68 + *4	1.0	Intermediate Metabolizer	NMa/*68 + *4	*1/*17	*1/*17	n/a	Rapid Metabolizer	NMa/*17
ID24	*1/*33	*1/*1			*1/*33	2.0	Normal Metabolizer	NMa/NMa	*1/*17	*1/*17	n/a	Rapid Metabolizer	NMa/*17
ID25	*1/*4	*1/*2	*1/*4	*1/*4	*1/*4	1.0	Intermediate Metabolizer	NMa/*4	*1/*2	*1/*2	n/a	Intermediate Metabolizer	NMa/*2
ID26	*1/*5	*1/*2			*1/*5	1.0	Intermediate Metabolizer	NMa/*5	*1/*2	*1/*2	n/a	Intermediate Metabolizer	NMa/*2
ID27	*1/*33	*1/*2			*1/*33	2.0	Normal Metabolizer	NMa/NMa	*1/*2	*1/*2	n/a	Intermediate Metabolizer	NMa/*2
ID28	*1/*4	*1/*2			*1/*4	1.0	Intermediate Metabolizer	NMa/*4	*1/*2	*1/*2	n/a	Intermediate Metabolizer	NMa/*2
ID29	*1/*2	*1/*2	*1/*2	*1/*2	*1/*2	2.0	Normal Metabolizer	NMa/NMa	*1/*2	*1/*2	n/a	Intermediate Metabolizer	NMa/*2
ID30	*1/*5	*1/*2	*1/*5	*1/*5	*1/*5	1.0	Intermediate Metabolizer	NMa/*5	*1/*2	*1/*2	n/a	Intermediate Metabolizer	NMa/*2
ID31	*1/*33	*1/*2	*1/*33	*1/*33	*1/*33	2.0	Normal Metabolizer	NMa/NMa	*1/*2	*1/*2	n/a	Intermediate Metabolizer	NMa/*2
ID32	*5/*35	*1/*2	*5/*35	*5/*35	*5/*35	1.0	Intermediate Metabolizer	NMa/*5	*1/*2	*1/*2	n/a	Intermediate Metabolizer	NMa/*2
ID33	*4/*4	*1/*1			*68 + *4/*68 + *4	0.0	Poor Metabolizer	*68 + *4/*68 + *4	*1/*1	*1/*37	n/a	Intermediate Metabolizer	NMa/*37
ID34	*2/*4	*1/*1			*2/*68 + *4	1.0	Intermediate Metabolizer	NMa/*68 + *4	*1/*1	*1/*37	n/a	Intermediate Metabolizer	NMa/*37
ID35	*1/*1	*1/*1	*1/*1	*1/*1	*1/*1	2.0	Normal Metabolizer	NMa/NMa	*1/*1	*1/*37	n/a	Intermediate Metabolizer	NMa/*37
ID36	*1/*1	*1/*1			*1/*68 + *4	1.0	Intermediate Metabolizer	NMa/*68 + *4	*1/*1	*1/*37	n/a	Intermediate Metabolizer	NMa/*37
ID37	*1/*35	*1/*1			*1/*35	2.0	Normal Metabolizer	NMa/NMa	*1/*1	*1/*37	n/a	Intermediate Metabolizer	NMa/*37
ID38	*1/*3	*1/*1	*1/*3	*1/*3	*1/*3	1.0	Intermediate Metabolizer	NMa/*3	*1/*1	*1/*37	n/a	Intermediate Metabolizer	NMa/*37
ID39	*1/*33	*1/*1			*1/*33	2.0	Normal Metabolizer	NMa/NMa	NA_MISS	*1/*42	n/a	Intermediate Metabolizer	NMa/*37
ID40	*1/*1	*1/*1			*1/*1	2.0	Normal Metabolizer	NMa/NMa	*1/*1	*1/*37	n/a	Intermediate Metabolizer	NMa/*37
ID41	*1/*35	*1/*1			*1/*1	2.0	Normal Metabolizer	NMa/NMa	*1/*1	*1/*37	n/a	Intermediate Metabolizer	NMa/*37
ID42	*2/*35	*1/*1			*2/*35	2.0	Normal Metabolizer	NMa/NMa	*1/*1	*1/*37	n/a	Intermediate Metabolizer	NMa/*37
ID43	*1/*35	*1/*2			*1/*35	2.0	Normal Metabolizer	NMa/NMa	*1/*1	*1/*37	n/a	Intermediate Metabolizer	NMa/*37
ID44	*1/*2	*1/*1			*1/*2	2.0	Normal Metabolizer	NMa/NMa	*1/*1	*1/*37	n/a	Intermediate Metabolizer	NMa/*37
ID45	*1/*4	*1/*1			*1/*4	1.0	Intermediate Metabolizer	NMa/*4	*1/*1	*1/*37	n/a	Intermediate Metabolizer	NMa/*37
ID46	*1/*2	*1/*1			*1/*2	2.0	Normal Metabolizer	NMa/NMa	*1/*1	*1/*37	n/a	Intermediate Metabolizer	NMa/*37
ID47	*1/*4	*1/*1			*1/*4	1.0	Intermediate Metabolizer	NMa/*4	*1/*38	*1/*37	n/a	Intermediate Metabolizer	NMa/*37
ID48	*1/*1	*1/*1	*1/*1	*1/*1	*1/*1	2.0	Normal Metabolizer	NMa/NMa	*1/*1	*1/*37	n/a	Intermediate Metabolizer	NMa/*37
ID49	*1/*2	*1/*1			*1/*2	2.0	Normal Metabolizer	NMa/NMa	*1/*1	*1/*37	n/a	Intermediate Metabolizer	NMa/*37
ID50	*1/*4	*1/*1			*1/*1	2.0	Normal Metabolizer	NMa/NMa	*1/*1	*1/*37	n/a	Intermediate Metabolizer	NMa/*37
ID51	*1/*35	*1/*2			*1/*35	2.0	Normal Metabolizer	NMa/NMa	*1/*1	*1/*37	n/a	Intermediate Metabolizer	NMa/*37
ID52	*2/*3	*1/*1			*2/*3	1.0	Intermediate Metabolizer	NMa/*3	*1/*38	*1/*37	n/a	Intermediate Metabolizer	NMa/*37
ID53	*1/*4	*1/*1			*1/*4	1.0	Intermediate Metabolizer	NMa/*4	*1/*1	*1/*37	n/a	Intermediate Metabolizer	NMa/*37
ID54	*1/*9	*1/*1			*1/*9	1.25	Normal Metabolizer	NMa/*9	*1/*1	*1/*37	n/a	Intermediate Metabolizer	NMa/*37
ID55	*1/*5	*1/*1			*1/*5	1.0	Intermediate Metabolizer	NMa/*5	*1/*1	*1/*37	n/a	Intermediate Metabolizer	NMa/*37
ID56	*2/*35	*1/*1			*2/*35	2.0	Normal Metabolizer	NMa/NMa	*1/*1	*1/*37	n/a	Intermediate Metabolizer	NMa/*37
ID57	*1/*35	*1/*1			*1/*35	2.0	Normal Metabolizer	NMa/NMa	*1/*1	*1/*37	n/a	Intermediate Metabolizer	NMa/*37
ID58	*2/*2	*1/*1			*2/*2	2.0	Normal Metabolizer	NMa/NMa	*1/*1	*1/*37	n/a	Intermediate Metabolizer	NMa/*37
ID59	*4/*35	*1/*1			*4/*35	1.0	Intermediate Metabolizer	NMa/*4	*1/*1	*1/*37	n/a	Intermediate Metabolizer	NMa/*37
ID60	*1/*1	*1/*1			*1/*5	1.0	Intermediate Metabolizer	NMa/*5	*1/*1	*1/*37	n/a	Intermediate Metabolizer	NMa/*37
ID61	*1/*41	*1/*1	*1/*41	*2/*119	*1/*41	1.25	Normal Metabolizer	NMa/*41	*1/*1	*1/*37	n/a	Intermediate Metabolizer	NMa/*37
ID62	*1/*5	*1/*1			*1/*5	1.0	Intermediate Metabolizer	NMa/*5	NA_MISS	*1/*37	n/a	Intermediate Metabolizer	NMa/*37
ID63	*4/*35	*1/*1	*35/*68+*4	*4/*5	*35/*68 + *4	1.0	Intermediate Metabolizer	NMa/*68 + *4	*1/*1	*1/*37	n/a	Intermediate Metabolizer	NMa/*37
ID64	*4/*35	*1/*1	*4/*35	*4/*35	*4/*35	1.0	Intermediate Metabolizer	NMa/*4	*1/*1	*1/*37	n/a	Intermediate Metabolizer	NMa/*37
ID65	*4/*33	*1/*1			*4/*33	1.0	Intermediate Metabolizer	NMa/*4	*1/*1	*1/*37	n/a	Intermediate Metabolizer	NMa/*37
ID66	*1/*4	*1/*1			*1/*4	1.0	Intermediate Metabolizer	NMa/*4	*1/*1	*1/*37	n/a	Intermediate Metabolizer	NMa/*37
ID67	*2/*33	*1/*1			*2/*33	2.0	Normal Metabolizer	NMa/NMa	*1/*1	*1/*37	n/a	Intermediate Metabolizer	NMa/*37
ID68	*2/*33	*1/*1			*2/*33	2.0	Normal Metabolizer	NMa/NMa	*1/*1	*1/*37	n/a	Intermediate Metabolizer	NMa/*37
ID69	*35/*41	*1/*1			*35/*41	1.25	Normal Metabolizer	NMa/*41	*1/*1	*1/*37	n/a	Intermediate Metabolizer	NMa/*37
ID70	*2/*5	*1/*1			*2/*5	1.0	Intermediate Metabolizer	NMa/*5	*1/*1	*1/*37	n/a	Intermediate Metabolizer	NMa/*37
ID71	*4/*5	*1/*1	*5/*68+*4	*4/*68	*5/*68 + *4	0.0	Poor Metabolizer	*5/*68 + *4	*1/*1	*1/*37	n/a	Intermediate Metabolizer	NMa/*37
ID72	*4/*35	*1/*1			*4/*35	1.0	Intermediate Metabolizer	NMa/*4	*1/*1	*1/*37	n/a	Intermediate Metabolizer	NMa/*37
ID73	*1/*1	*1/*1	*1/*1	*1/*1	*1/*1	2.0	Normal Metabolizer	NMa/NMa	*1/*38	*1/*38	n/a	Normal Metabolizer	NMa/NMa
ID74	*1/*1	*1/*1	*1/*1	*1/*1	*1/*1	2.0	Normal Metabolizer	NMa/NMa	*1/*38	*1/*38	n/a	Normal Metabolizer	NMa/NMa
ID75	*1/*1	*1/*1	*1/*1	*1/*1	*1/*1	2.0	Normal Metabolizer	NMa/NMa	*1/*38	*1/*38	n/a	Normal Metabolizer	NMa/NMa
ID76	*1/*1	*1/*1	*1/*1	*1/*1	*1/*1	2.0	Normal Metabolizer	NMa/NMa	*1/*38	*1/*38	n/a	Normal Metabolizer	NMa/NMa
ID77	*2/*5	*1/*1	*2/*5	*2/*5	*2/*5	1.0	Intermediate Metabolizer	NMa/*5	*1/*38	*1/*38	n/a	Normal Metabolizer	NMa/NMa
ID78	*1/*1	*1/*1			*1/*1	2.0	Normal Metabolizer	NMa/NMa	*1/*38	*1/*38	n/a	Normal Metabolizer	NMa/NMa
ID79	*1/*1	*17/*17	*1/*1	*1/*1	*1/*1	2.0	Normal Metabolizer	NMa/NMa	*17/*17	*17/*17	n/a	Ultrarapid Metabolizer	*17/*17
ID80	*1/*1	*17/*17	*1/*1	*1/*1	*1/*1	2.0	Normal Metabolizer	NMa/NMa	*17/*17	*17/*17	n/a	Ultrarapid Metabolizer	*17/*17
ID81	*1/*1	*17/*17	*1/*1	*1/*1	*1/*1	2.0	Normal Metabolizer	NMa/NMa	*17/*17	*17/*17	n/a	Ultrarapid Metabolizer	*17/*17
ID82	*1/*4	*17/*17	*1/*68+*4	*1/*68+*4	*1/*68 + *4	1.0	Intermediate Metabolizer	NMa/*68 + *4	*17/*17	*17/*37	n/a	Intermediate Metabolizer	*17/*37
ID83	*1/*4	*17/*17			*1/*4	1.0	Intermediate Metabolizer	NMa/*4	*17/*17	*17/*37	n/a	Intermediate Metabolizer	*17/*37
ID84	*4/*35	*17/*17			*35/*68x3		Intermediate Metabolizer	NMa/*68x3	NA_MISS	*17/*37	n/a	Intermediate Metabolizer	*17/*37
ID85	*1/*4	*17/*17			*1/*68 + *4	1.0	Intermediate Metabolizer	NMa/*68 + *4	*17/*17	*17/*37	n/a	Intermediate Metabolizer	*17/*37
ID86	*2/*4	*17/*17			*2x2/*4	2.0	Normal Metabolizer	*2x2/*4	*17/*17	*17/*37	n/a	Intermediate Metabolizer	*17/*37
ID87	*1/*2	*17/*17			*1/*2	2.0	Normal Metabolizer	NMa/NMa	*17/*17	*17/*37	n/a	Intermediate Metabolizer	*17/*37
ID88	*4/*4	*1/*17	./.	*4/*68+*4	*4/*68 + *4	0.0	Poor Metabolizer	*4/*68 + *4	*17/*17	*17/*37	n/a	Intermediate Metabolizer	*17/*37
ID89	*1/*2	*17/*17			*1/*2	2.0	Normal Metabolizer	NMa/NMa	*17/*17	*17/*37	n/a	Intermediate Metabolizer	*17/*37
ID90	*1/*1	*17/*17			*1/*1	2.0	Normal Metabolizer	NMa/NMa	*17/*17	*17/*37	n/a	Intermediate Metabolizer	*17/*37
ID91	*4/*35	*17/*17	*4/*35	*4/*35	*4/*35	1.0	Intermediate Metabolizer	NMa/*4	*17/*17	*17/*37	n/a	Intermediate Metabolizer	*17/*37
ID92	*1/*1	*17/*17			*1/*1	2.0	Normal Metabolizer	NMa/NMa	*17/*17	*17/*37	n/a	Intermediate Metabolizer	*17/*37
ID93	*1/*4	*17/*17			*1/*4	1.0	Intermediate Metabolizer	NMa/*4	NA_MISS	*17/*37	n/a	Intermediate Metabolizer	*17/*37
ID94	*2/*2	*17/*17			*2/*13 + *2	2.0	Normal Metabolizer	NMa/*13 + *2	*17/*17	*17/*37	n/a	Intermediate Metabolizer	*17/*37
ID95	*1/*35	*17/*17			*1/*35	2.0	Normal Metabolizer	NMa/NMa	*17/*17	*17/*37	n/a	Intermediate Metabolizer	*17/*37
ID96	*1/*1	*17/*17			*1/*1	2.0	Normal Metabolizer	NMa/NMa	*17/*17	*17/*37	n/a	Intermediate Metabolizer	*17/*37
ID97	*1/*5	*1/*17	*1/*5	*1/*5	*1/*5	1.0	Intermediate Metabolizer	NMa/*5	*17/*38	*17/*38	n/a	Rapid Metabolizer	NMa/*17
ID98	*1/*41	*1/*1			*41/*124	0.25	Intermediate Metabolizer	*41/*124	*17/*38	*17/*38	n/a	Rapid Metabolizer	NMa/*17
ID99	*1/*1	*2/*2	*1/*1	*1/*1	*1/*1	2.0	Normal Metabolizer	NMa/NMa	*2/*2	*2/*2	n/a	Poor Metabolizer	*2/*2
ID100	*2/*2	*2/*2	*2/*2	*2/*2	*2/*2	2.0	Normal Metabolizer	NMa/NMa	*2/*2	*2/*2	n/a	Poor Metabolizer	*2/*2
ID101	*1/*2	*2/*2	*1/*2	*1/*2	*1/*2	2.0	Normal Metabolizer	NMa/NMa	*2/*2	*2/*2	n/a	Poor Metabolizer	*2/*2
ID102	*1/*2	*2/*2	*1/*2	*1/*2	*1/*2	2.0	Normal Metabolizer	NMa/NMa	*2/*2	*2/*2	n/a	Poor Metabolizer	*2/*2
ID103	*1/*5	*2/*2			*1/*5	1.0	Intermediate Metabolizer	NMa/*5	NA_MISS	*2/*37	n/a	Poor Metabolizer	*2/*37
ID104	*35/*35	*1/*2	*35/*35	*35/*35	*35/*35	2.0	Normal Metabolizer	NMa/NMa	*2/*2	*2/*37	n/a	Poor Metabolizer	*2/*37
ID105	*3/*35	*2/*2			*3/*35	1.0	Intermediate Metabolizer	NMa/*3	NA_MISS	*2/*37	n/a	Poor Metabolizer	*2/*37
ID106	*1/*41	*1/*1			*1/*41	1.25	Normal Metabolizer	NMa/*41	NA_MISS	*2/*37	n/a	Poor Metabolizer	*2/*37
ID107	*1/*4	*2/*2			*1/*68 + *4	1.0	Intermediate Metabolizer	NMa/*68 + *4	NA_MISS	*2/*37	n/a	Poor Metabolizer	*2/*37
ID108	*1/*4	*2/*2			*1/*4	1.0	Intermediate Metabolizer	NMa/*4	*2/*2	*2/*42	n/a	Poor Metabolizer	*2/*37
ID109	*9/*35	*2/*2	*9/*35	*9/*35	*9/*35	1.25	Normal Metabolizer	NMa/*9	*2/*2	*2/*37	n/a	Poor Metabolizer	*2/*37
ID110	*2/*4	*2/*2			*2x2/*4	2.0	Normal Metabolizer	*2x2/*4	NA_MISS	*2/*37	n/a	Poor Metabolizer	*2/*37
ID111	*1/*35	*1/*1			*1/*35	2.0	Normal Metabolizer	NMa/NMa	NA_MISS	*2/*37	n/a	Poor Metabolizer	*2/*37
ID112	*4/*4	*1/*1			*4/*4	0.0	Poor Metabolizer	*4/*4	NA_MISS	*2/*37	n/a	Poor Metabolizer	*2/*37
ID113	*1/*1	*1/*2			*1/*1	2.0	Normal Metabolizer	NMa/NMa	*1/*2	*37/*37	n/a	Poor Metabolizer	*37/*37
ID114	*1/*2	*1/*2			*1/*2	2.0	Normal Metabolizer	NMa/NMa	*10/*17	*37/*37	n/a	Poor Metabolizer	*37/*37
no long-read sequencing
Adjusted manually as *42

## Sheet: Supplementary Data 4
Supplementary Data 4. Concordance of star allele calls between different tools for CYP2C19 and CYP2D6. This table summarizes the agreement and discrepancies in diplotype calls between multiple computational tools used in the study.
CYP2D6						CYP2C19
Diplotype	Aldy	Cyrius	pb-StarPhase	UT-Tool		Diplotype	pb-StarPhase	PharmCAT	UT-Tool
*1/*1	17	17	17	17		*1/*1	15	51	69
*1/*2	4	5	4	5		*1/*17	7	7	5
*1/*3	1	1	1	1		*1/*2	8	9	13
*1/*33	1	1	1	1		*1/*37	40	0	0
*1/*4	1	1	1	2		*1/*38	7	9	0
*1/*5	2	2	2	2		*17/*17	3	16	17
*1/[*68 + *4]	1	1	1	0		*17/*37	15	0	0
*2/*119	1	0	0	0		*17/*38	3	3	0
*2/*124	1	0	1	0		*2/*2	4	7	10
*2/*2	1	1	1	1		*2/*37	10	0	0
*2/*5	1	1	1	1		*37/*37	2	0	0
*35/*35	1	1	1	1		*10/*17	0	1	0
*4/*35	2	2	2	3		NA_MISS	0	11	0
*4/*4	3	2	2	5
*4/*5	1	0	0	1
*4/*68	1	0	0	0
*4/[*68 + *4]	2	1	3	0
*5/*35	1	1	1	1
*9/*35	1	1	1	1
*1/*41	0	1	1	1
*35/[*68 + *4]	0	1	1	0
*5/[*68 + *4]	0	1	1	0
./.	0	1	0	0
[*68 + *4]/[*68 + *4]	0	1	0	0

## Sheet: Supplementary Data 5
Supplementary Data 5. Linear regression results assessing the effects of CYP2C19 and CYP2D6 phenotypes on omeprazole and metoprolol metabolic ratios, respectively. Models for CYP2C19 were adjusted for body mass index (BMI) and CYP2C19 inhibitor use. CYP2D6 models were adjusted for CYP2D6 inhibitor use only. For CYP2D6, results are presented both by phenotype category and by activity score.
CYP2C19							CYP2D6
CYP2C19 phenotype model (n=113)	Estimate	Standar error	P-value	CI 2.5 %	CI 97.5 %		Phenotype model (n=113)	Estimate	Standar error	P-value	CI 2.5 %	CI 97.5 %
CYP2C19 inhibitors	1.11984	0.229157	3.65632e-06	0.670699	1.56898		CYP2D6 inhibitors	0.768554	0.207251	0.000329951	0.36235	1.17476
BMI	0.0316261	0.0111869	0.00561674	0.00970023	0.053552		Poor metabolizer	6.4304	0.27784	7.12853e-44	5.88585	6.97496
Poor metabolizer	2.58793	0.195617	3.52151e-24	2.20452	2.97133		Intermediate metabolizer	0.951869	0.150287	5.49587e-09	0.657312	1.24643
Intermediade metabolizer	0.394029	0.147639	0.00880731	0.104662	0.683397
Rapid metabolizer	-0.733836	0.234171	0.00223232	-1.1928	-0.27487
Ultrarapid metabolizer	-0.348602	0.366089	0.343145	-1.06612	0.368919
Contrast analysis	P-value
RM vs UM	0.3347
CYP2C19 phenotype RM+UM model (n=113)	Estimate	Standar error	P-value	CI 2.5 %	CI 97.5 %		Activity score model (n=113)	Estimate	Standar error	P-value	CI 2.5 %	CI 97.5 %
CYP2C19 inhibitors	1.08255	0.225838	5.31784e-06	0.63991	1.52518		CYP2D6 inhibitors	0.66049	0.177321	0.000313919	0.312946	1.00803
BMI	0.0319935	0.0111773	0.00505948	0.0100864	0.0539005		Activity Score 0.0	6.57758	0.237092	1.10785e-50	6.11289	7.04227
Rapid+Ultrarapid metabolizer	-0.637741	0.21208	0.00328777	-1.05341	-0.222072		Activity Score 0.25	2.68452	0.451673	3.53937e-08	1.79926	3.56978
Intermediate metabolizer	0.394639	0.147596	0.00867604	0.105357	0.683921		Activity Score 1.0	0.993628	0.131496	1.48691e-11	0.735901	1.25136
Poor metabolizer	2.58614	0.195553	3.01919e-24	2.20286	2.96942		Activity Score 1.25	1.50186	0.271015	2.17087e-07	0.970679	2.03304

## Sheet: Supplementary Data 6
Supplementary Data 6. All variants detected by long-read sequencing (n = 112) within the CYP2C19 gene (including the CYP2C19*17 regulatory variant). This comprehensive variant list includes all variants within CYP1C19 gene region (chr10:94,762,681–94,855,547) detected from long-read sequencing. Novel refers to variants without an assigned rsID.
Variant ID	Number of individuals	Star alleles observed among individuals with this variant	rsID	Consequence	Novel	PharmVar Star Alleles (Core and Suballeles)	PharmVar Star Alleles only Core alleles	Feature	HGVSc	HGVSp
chr10_94817752_A_G	112	*17/*37;*2/*37;*1/*37;*1/*17;*17/*38;*1/*2;*1/*1;*2/*2;*1/*38;*17/*17;*37/*37	rs61886229	intron_variant				NM_000769.4	NM_000769.4:c.820-2744A>G	-
chr10_94842866_A_G	112	*17/*37;*2/*37;*1/*37;*1/*17;*17/*38;*1/*2;*1/*1;*2/*2;*1/*38;*17/*17;*37/*37	rs3758581,CM983294	missense_variant		CYP2C19*1;CYP2C19*1.002;CYP2C19*1.003;CYP2C19*1.004;CYP2C19*1.005;CYP2C19*1.006;CYP2C19*1.007;CYP2C19*1.008;CYP2C19*1.009;CYP2C19*1.010;CYP2C19*2;CYP2C19*2.001;CYP2C19*2.002;CYP2C19*2.003;CYP2C19*2.004;CYP2C19*2.005;CYP2C19*2.006;CYP2C19*2.007;CYP2C19*2.008;CYP2C19*2.009;CYP2C19*2.010;CYP2C19*2.011;CYP2C19*2.012;CYP2C19*3;CYP2C19*3.001;CYP2C19*3.002;CYP2C19*3.003;CYP2C19*3.004;CYP2C19*4;CYP2C19*4…	CYP2C19*1;CYP2C19*2;CYP2C19*3;CYP2C19*4;CYP2C19*5;CYP2C19*6;CYP2C19*7;CYP2C19*8;CYP2C19*9;CYP2C19*10;CYP2C19*11;CYP2C19*12;CYP2C19*13;CYP2C19*14;CYP2C19*15;CYP2C19*17;CYP2C19*18;CYP2C19*19;CYP2C19*22;CYP2C19*23;CYP2C19*24;CYP2C19*25;CYP2C19*26;CYP2C19*28;CYP2C19*29;CYP2C19*31;CYP2C19*32;CYP2C19*33;CYP2C19*35;CYP2C19*39	NM_000769.4	NM_000769.4:c.991A>G	NP_000760.1:p.Ile331Val
chr10_94808278_A_T	112	*17/*37;*2/*37;*1/*37;*1/*17;*17/*38;*1/*2;*1/*1;*2/*2;*1/*38;*17/*17;*37/*37	rs11188082	intron_variant				NM_000769.4	NM_000769.4:c.820-12218A>T	-
chr10_94836209_C_T	112	*17/*37;*2/*37;*1/*37;*1/*17;*17/*38;*1/*2;*1/*1;*2/*2;*1/*38;*17/*17;*37/*37	rs2093435	intron_variant				NM_000769.4	NM_000769.4:c.962-6628C>T	-
chr10_94841819_C_T	112	*17/*37;*2/*37;*1/*37;*1/*17;*17/*38;*1/*2;*1/*1;*2/*2;*1/*38;*17/*17;*37/*37	rs10748628	intron_variant				NM_000769.4	NM_000769.4:c.962-1018C>T	-
chr10_94822035_G_T	112	*17/*37;*2/*37;*1/*37;*1/*17;*17/*38;*1/*2;*1/*1;*2/*2;*1/*38;*17/*17;*37/*37	rs10748625	intron_variant				NM_000769.4	NM_000769.4:c.961+1398G>T	-
chr10_94817647_T_C	112	*17/*37;*2/*37;*1/*37;*1/*17;*17/*38;*1/*2;*1/*1;*2/*2;*1/*38;*17/*17;*37/*37	rs61886228	intron_variant				NM_000769.4	NM_000769.4:c.820-2849T>C	-
chr10_94823871_T_C	112	*17/*37;*2/*37;*1/*37;*1/*17;*17/*38;*1/*2;*1/*1;*2/*2;*1/*38;*17/*17;*37/*37	rs1853209	intron_variant				NM_000769.4	NM_000769.4:c.961+3234T>C	-
chr10_94827874_T_C	112	*17/*37;*2/*37;*1/*37;*1/*17;*17/*38;*1/*2;*1/*1;*2/*2;*1/*38;*17/*17;*37/*37	rs9664553	intron_variant				NM_000769.4	NM_000769.4:c.961+7237T>C	-
chr10_94850760_T_C	112	*17/*37;*2/*37;*1/*37;*1/*17;*17/*38;*1/*2;*1/*1;*2/*2;*1/*38;*17/*17;*37/*37	rs1972341	intron_variant				NM_000769.4	NM_000769.4:c.1291+702T>C	-
chr10_94767381_A_C	110	*17/*37;*2/*37;*1/*37;*1/*17;*17/*38;*1/*2;*1/*1;*2/*2;*1/*38;*17/*17	rs4396216	intron_variant				NM_000769.4	NM_000769.4:c.168+4508A>C	-
chr10_94770155_A_G	110	*17/*37;*2/*37;*1/*37;*1/*17;*17/*38;*1/*2;*1/*1;*2/*2;*1/*38;*17/*17	rs10082434	intron_variant				NM_000769.4	NM_000769.4:c.169-4903A>G	-
chr10_94794659_A_G	110	*17/*37;*2/*37;*1/*37;*1/*17;*17/*38;*1/*2;*1/*1;*2/*2;*1/*38;*17/*17	rs9664368	intron_variant				NM_000769.4	NM_000769.4:c.819+12662A>G	-
chr10_94784235_C_CT	110	*17/*37;*2/*37;*1/*37;*1/*17;*17/*38;*1/*2;*1/*1;*2/*2;*1/*38;*17/*17	rs55734964	intron_variant				NM_000769.4	NM_000769.4:c.819+2243dup	-
chr10_94765779_G_A	110	*17/*37;*2/*37;*1/*37;*1/*17;*17/*38;*1/*2;*1/*1;*2/*2;*1/*38;*17/*17	rs11188075	intron_variant				NM_000769.4	NM_000769.4:c.168+2906G>A	-
chr10_94797351_T_C	110	*17/*37;*2/*37;*1/*37;*1/*17;*17/*38;*1/*2;*1/*1;*2/*2;*1/*38;*17/*17	rs9783199,COSV64909615	intron_variant				NM_000769.4	NM_000769.4:c.819+15354T>C	-
chr10_94762804_C_T	108	*17/*37;*2/*37;*1/*37;*1/*17;*17/*38;*1/*2;*1/*1;*2/*2;*1/*38;*17/*17	rs17885098	synonymous_variant		CYP2C19*1.002;CYP2C19*1.006;CYP2C19*1.008;CYP2C19*1.009;CYP2C19*1.010;CYP2C19*2.001;CYP2C19*2.002;CYP2C19*2.003;CYP2C19*2.004;CYP2C19*2.005;CYP2C19*2.006;CYP2C19*2.007;CYP2C19*2.008;CYP2C19*2.009;CYP2C19*2.010;CYP2C19*2.011;CYP2C19*2.012;CYP2C19*4.001;CYP2C19*4.002;CYP2C19*5.002;CYP2C19*6.001;CYP2C19*9.001;CYP2C19*9.002;CYP2C19*10.001;CYP2C19*11.001;CYP2C19*12.001;CYP2C19*14.001;CYP2C19*17.001;CY…		NM_000769.4	NM_000769.4:c.99C>T	NP_000760.1:p.Pro33%3D
chr10_94853547_C_CT	102	*17/*37;*2/*37;*1/*37;*1/*17;*1/*2;*1/*1;*17/*38;*1/*38;*17/*17;*37/*37	rs34415420	3_prime_UTR_variant				NM_000769.4	NM_000769.4:c.*649dup	-
chr10_94809732_A_T	101	*17/*37;*2/*37;*1/*37;*1/*17;*1/*2;*1/*1;*1/*38;*37/*37	rs2224566	intron_variant				NM_000769.4	NM_000769.4:c.820-10764A>T	-
chr10_94819853_C_G	101	*17/*37;*2/*37;*1/*37;*1/*17;*1/*2;*1/*1;*1/*38;*37/*37	rs200878867	intron_variant				NM_000769.4	NM_000769.4:c.820-643C>G	-
chr10_94817028_G_A	101	*17/*37;*2/*37;*1/*37;*1/*17;*1/*2;*1/*1;*1/*38;*37/*37	rs11188085	intron_variant				NM_000769.4	NM_000769.4:c.820-3468G>A	-
chr10_94827532_G_A	101	*17/*37;*2/*37;*1/*37;*1/*17;*1/*2;*1/*1;*1/*38;*37/*37	rs11188087	intron_variant				NM_000769.4	NM_000769.4:c.961+6895G>A	-
chr10_94834933_G_A	101	*17/*37;*2/*37;*1/*37;*1/*17;*1/*2;*1/*1;*1/*38;*37/*37	rs11188091,COSV64907595	intron_variant				NM_000769.4	NM_000769.4:c.962-7904G>A	-
chr10_94849811_T_C	101	*17/*37;*2/*37;*1/*37;*1/*17;*1/*2;*1/*1;*1/*38;*37/*37	rs4917623	intron_variant				NM_000769.4	NM_000769.4:c.1150-106T>C	-
chr10_94851443_CAAATAAATAAAT_C	97	*17/*37;*2/*37;*1/*37;*1/*17;*17/*38;*1/*1;*1/*38;*1/*2;*37/*37	rs71031598	intron_variant				NM_000769.4	NM_000769.4:c.1292-1251_1292-1240del	-
chr10_94811786_A_G	95	*17/*37;*2/*37;*1/*37;*1/*17;*1/*1;*1/*38;*1/*2;*37/*37	rs2264938	intron_variant				NM_000769.4	NM_000769.4:c.820-8710A>G	-
chr10_94821337_A_G	95	*17/*37;*2/*37;*1/*37;*1/*17;*1/*1;*1/*38;*1/*2;*37/*37	rs10786172	intron_variant				NM_000769.4	NM_000769.4:c.961+700A>G	-
chr10_94804000_G_A	95	*17/*37;*2/*37;*1/*37;*1/*17;*1/*1;*1/*38;*1/*2;*37/*37	rs4494250	intron_variant				NM_000769.4	NM_000769.4:c.820-16496G>A	-
chr10_94832387_A_G	94	*17/*37;*2/*37;*1/*37;*1/*17;*1/*1;*1/*38;*1/*2;*37/*37	rs11188090	intron_variant				NM_000769.4	NM_000769.4:c.962-10450A>G	-
chr10_94844454_C_CA	94	*17/*37;*2/*37;*1/*37;*1/*17;*1/*1;*1/*38;*1/*2;*37/*37	rs75164347	intron_variant				NM_000769.4	NM_000769.4:c.1149+1431dup	-
chr10_94840975_C_T	94	*17/*37;*2/*37;*1/*37;*1/*17;*1/*1;*1/*38;*1/*2;*37/*37	rs12416196	intron_variant				NM_000769.4	NM_000769.4:c.962-1862C>T	-
chr10_94779551_T_TTTTTCTTTTC	88	*17/*37;*1/*37;*1/*17;*17/*38;*1/*2;*1/*1;*1/*38;*17/*17	rs6144036	intron_variant				NM_000769.4	NM_000769.4:c.482-938_482-929dup	-
chr10_94842393_GT_G	87	*17/*37;*2/*37;*1/*37;*1/*17;*1/*2;*1/*1;*1/*38;*17/*17;*37/*37	rs57865512	intron_variant				NM_000769.4	NM_000769.4:c.962-424del	-
chr10_94811601_C_G	73	*17/*37;*2/*37;*1/*37;*1/*1;*1/*38;*1/*17;*37/*37	rs2757483	intron_variant				NM_000769.4	NM_000769.4:c.820-8895C>G	-
chr10_94775986_A_G	70	*1/*37;*1/*17;*1/*2;*1/*1;*1/*38	rs4244284	intron_variant				NM_000769.4	NM_000769.4:c.481+447A>G	-
chr10_94793025_A_C	60	*17/*37;*2/*37;*1/*37;*1/*17;*17/*38;*1/*2;*2/*2;*1/*38;*17/*17	rs12761391	intron_variant				NM_000769.4	NM_000769.4:c.819+11028A>C	-
chr10_94813270_A_G	60	*17/*37;*2/*37;*1/*37;*1/*17;*17/*38;*1/*2;*2/*2;*1/*38;*17/*17	rs2264933	intron_variant				NM_000769.4	NM_000769.4:c.820-7226A>G	-
chr10_94773293_A_T	60	*17/*37;*2/*37;*1/*37;*1/*17;*17/*38;*1/*2;*2/*2;*1/*38;*17/*17	rs4277036	intron_variant				NM_000769.4	NM_000769.4:c.169-1765A>T	-
chr10_94794531_A_T	60	*17/*37;*2/*37;*1/*37;*1/*17;*17/*38;*1/*2;*2/*2;*1/*38;*17/*17	rs9664361	intron_variant				NM_000769.4	NM_000769.4:c.819+12534A>T	-
chr10_94839932_C_A	60	*17/*37;*2/*37;*1/*37;*1/*17;*17/*38;*1/*2;*2/*2;*1/*38;*17/*17	rs11188093	intron_variant				NM_000769.4	NM_000769.4:c.962-2905C>A	-
chr10_94767965_C_G	60	*17/*37;*2/*37;*1/*37;*1/*17;*17/*38;*1/*2;*2/*2;*1/*38;*17/*17	rs11597292	intron_variant				NM_000769.4	NM_000769.4:c.168+5092C>G	-
chr10_94774827_G_A	60	*17/*37;*2/*37;*1/*37;*1/*17;*17/*38;*1/*2;*2/*2;*1/*38;*17/*17	rs7916649	intron_variant				NM_000769.4	NM_000769.4:c.169-231G>A	-
chr10_94839916_G_A	60	*17/*37;*2/*37;*1/*37;*1/*17;*17/*38;*1/*2;*2/*2;*1/*38;*17/*17	rs11498525	intron_variant				NM_000769.4	NM_000769.4:c.962-2921G>A	-
chr10_94849307_G_A	60	*17/*37;*2/*37;*1/*37;*1/*17;*17/*38;*1/*2;*2/*2;*1/*38;*17/*17	rs1322181	intron_variant				NM_000769.4	NM_000769.4:c.1150-610G>A	-
chr10_94852077_G_A	60	*17/*37;*2/*37;*1/*37;*1/*17;*17/*38;*1/*2;*2/*2;*1/*38;*17/*17	rs4617515	intron_variant				NM_000769.4	NM_000769.4:c.1292-656G>A	-
chr10_94845570_G_C	60	*17/*37;*2/*37;*1/*37;*1/*17;*17/*38;*1/*2;*2/*2;*1/*38;*17/*17	rs1555474	intron_variant				NM_000769.4	NM_000769.4:c.1149+2546G>C	-
chr10_94832711_G_GT	60	*17/*37;*2/*37;*1/*37;*1/*17;*1/*1;*37/*37	rs370709834	intron_variant				NM_000769.4	NM_000769.4:c.962-10118dup	-
chr10_94772788_G_T	60	*17/*37;*2/*37;*1/*37;*1/*17;*17/*38;*1/*2;*2/*2;*1/*38;*17/*17	rs4291603	intron_variant				NM_000769.4	NM_000769.4:c.169-2270G>T	-
chr10_94804815_G_T	60	*17/*37;*2/*37;*1/*37;*1/*17;*17/*38;*1/*2;*2/*2;*1/*38;*17/*17	rs2104161	intron_variant				NM_000769.4	NM_000769.4:c.820-15681G>T	-
chr10_94836408_T_A	60	*17/*37;*2/*37;*1/*37;*1/*17;*17/*38;*1/*2;*2/*2;*1/*38;*17/*17	rs10882498	intron_variant				NM_000769.4	NM_000769.4:c.962-6429T>A	-
chr10_94766304_T_TTGTA	60	*17/*37;*2/*37;*1/*37;*1/*17;*17/*38;*1/*2;*2/*2;*1/*38;*17/*17	rs61477128	intron_variant				NM_000769.4	NM_000769.4:c.168+3433_168+3434insTATG	-
chr10_94770747_A_G	54	*1/*17;*1/*37;*1/*1;*1/*38;*1/*2	rs4414147	intron_variant				NM_000769.4	NM_000769.4:c.169-4311A>G	-
chr10_94818012_CAA_C	44	*2/*37;*1/*37;*1/*17;*17/*37;*1/*2;*2/*2;*1/*38;*17/*17;*17/*38	rs71031597	intron_variant				NM_000769.4	NM_000769.4:c.820-2461_820-2460del	-
chr10_94777632_A_G	34	*2/*37;*1/*37;*17/*38;*1/*2;*2/*2;*1/*38	rs4362080	intron_variant				NM_000769.4	NM_000769.4:c.481+2093A>G	-
chr10_94828624_A_G	34	*2/*37;*1/*37;*17/*38;*1/*2;*2/*2;*1/*38	rs12573281	intron_variant				NM_000769.4	NM_000769.4:c.961+7987A>G	-
chr10_94842037_A_G	34	*2/*37;*1/*37;*17/*38;*1/*2;*2/*2;*1/*38	rs66883721	intron_variant				NM_000769.4	NM_000769.4:c.962-800A>G	-
chr10_94782837_C_T	34	*2/*37;*1/*37;*17/*38;*1/*2;*2/*2;*1/*38	rs67482845	intron_variant				NM_000769.4	NM_000769.4:c.819+840C>T	-
chr10_94818012_CAA_CA	34	*2/*37;*1/*37;*1/*17;*17/*37;*1/*38;*2/*2;*1/*2	chr10_94818012_CAA_CA	intron_variant	Novel			NM_000769.4	NM_000769.4:c.820-2460del	-
chr10_94810172_G_A	34	*2/*37;*1/*37;*17/*38;*1/*2;*2/*2;*1/*38	rs35476215	intron_variant				NM_000769.4	NM_000769.4:c.820-10324G>A	-
chr10_94829819_G_A	34	*2/*37;*1/*37;*17/*38;*1/*2;*2/*2;*1/*38	rs112835152	intron_variant				NM_000769.4	NM_000769.4:c.961+9182G>A	-
chr10_94839753_G_A	34	*2/*37;*1/*37;*17/*38;*1/*2;*2/*2;*1/*38	rs7915414	intron_variant				NM_000769.4	NM_000769.4:c.962-3084G>A	-
chr10_94788106_GTTCCA_G	34	*2/*37;*1/*37;*17/*38;*1/*2;*2/*2;*1/*38	rs61665511	intron_variant				NM_000769.4	NM_000769.4:c.819+6115_819+6119del	-
chr10_94772850_T_C	34	*2/*37;*1/*37;*17/*38;*1/*2;*2/*2;*1/*38	rs4501922	intron_variant				NM_000769.4	NM_000769.4:c.169-2208T>C	-
chr10_94818012_CA_C	30	*17/*37;*1/*37;*1/*1;*1/*2;*2/*37;*37/*37	rs71031597	intron_variant				NM_000769.4	NM_000769.4:c.820-2460del	-
chr10_94822399_A_C	29	*17/*37;*1/*17;*17/*38;*17/*17;*1/*37	rs12253253	intron_variant				NM_000769.4	NM_000769.4:c.961+1762A>C	-
chr10_94837994_A_C	29	*17/*37;*1/*17;*17/*38;*17/*17;*1/*37	rs11188092	intron_variant				NM_000769.4	NM_000769.4:c.962-4843A>C	-
chr10_94843657_A_G	29	*17/*37;*1/*17;*17/*38;*17/*17;*1/*37	rs11592737	intron_variant				NM_000769.4	NM_000769.4:c.1149+633A>G	-
chr10_94763232_A_T	29	*17/*37;*1/*17;*17/*38;*17/*17;*1/*37	rs7918461	intron_variant				NM_000769.4	NM_000769.4:c.168+359A>T	-
chr10_94819214_A_T	29	*17/*37;*1/*17;*17/*38;*17/*17;*1/*37	rs553916163	intron_variant				NM_000769.4	NM_000769.4:c.820-1282A>T	-
chr10_94816092_AT_A	29	*17/*37;*1/*17;*17/*38;*17/*17;*1/*37	rs34737722	intron_variant				NM_000769.4	NM_000769.4:c.820-4396del	-
chr10_94767577_C_A	29	*17/*37;*1/*17;*17/*38;*17/*17;*1/*37	rs11596777	intron_variant				NM_000769.4	NM_000769.4:c.168+4704C>A	-
chr10_94795486_C_A	29	*17/*37;*1/*17;*17/*38;*17/*17;*1/*37	rs11498522	intron_variant				NM_000769.4	NM_000769.4:c.819+13489C>A	-
chr10_94784970_C_G	29	*17/*37;*1/*17;*17/*38;*17/*17;*1/*37	rs7081643	intron_variant				NM_000769.4	NM_000769.4:c.819+2973C>G	-
chr10_94795832_C_G	29	*17/*37;*1/*17;*17/*38;*17/*17;*1/*37	rs11498523	intron_variant				NM_000769.4	NM_000769.4:c.819+13835C>G	-
chr10_94798522_C_G	29	*17/*37;*1/*17;*17/*38;*17/*17;*1/*37	rs9630086	intron_variant				NM_000769.4	NM_000769.4:c.819+16525C>G	-
chr10_94844516_C_G	29	*17/*37;*1/*17;*17/*38;*17/*17;*1/*37	rs11597626	intron_variant				NM_000769.4	NM_000769.4:c.1149+1492C>G	-
chr10_94776951_C_T	29	*17/*37;*1/*17;*17/*38;*17/*17;*1/*37	rs7068577	intron_variant				NM_000769.4	NM_000769.4:c.481+1412C>T	-
chr10_94785981_C_T	29	*17/*37;*1/*17;*17/*38;*17/*17;*1/*37	rs12247175	intron_variant				NM_000769.4	NM_000769.4:c.819+3984C>T	-
chr10_94827531_C_T	29	*17/*37;*1/*17;*17/*38;*17/*17;*1/*37	rs12248975	intron_variant				NM_000769.4	NM_000769.4:c.961+6894C>T	-
chr10_94848458_C_T	29	*17/*37;*1/*17;*17/*38;*17/*17;*1/*37	rs185193180	intron_variant				NM_000769.4	NM_000769.4:c.1150-1459C>T	-
chr10_94852614_C_T	29	*17/*37;*1/*17;*17/*38;*17/*17;*1/*37	rs12268020,COSV64907797	intron_variant				NM_000769.4	NM_000769.4:c.1292-119C>T	-
chr10_94766352_G_A	29	*17/*37;*1/*17;*17/*38;*17/*17;*1/*37	rs35442644	intron_variant				NM_000769.4	NM_000769.4:c.168+3479G>A	-
chr10_94772931_G_A	29	*17/*37;*1/*17;*17/*38;*17/*17;*1/*37	rs4447102	intron_variant				NM_000769.4	NM_000769.4:c.169-2127G>A	-
chr10_94784708_G_A	29	*17/*37;*1/*17;*17/*38;*17/*17;*1/*37	rs7081559	intron_variant				NM_000769.4	NM_000769.4:c.819+2711G>A	-
chr10_94809169_G_A	29	*17/*37;*1/*17;*17/*38;*17/*17;*1/*37	rs11597811	intron_variant				NM_000769.4	NM_000769.4:c.820-11327G>A	-
chr10_94852283_G_A	29	*17/*37;*1/*17;*17/*38;*17/*17;*1/*37	rs12779363	intron_variant				NM_000769.4	NM_000769.4:c.1292-450G>A	-
chr10_94809696_G_C	29	*17/*37;*1/*17;*17/*38;*17/*17;*1/*37	rs7091883	intron_variant				NM_000769.4	NM_000769.4:c.820-10800G>C	-
chr10_94776698_T_A	29	*17/*37;*1/*17;*17/*38;*17/*17;*1/*37	rs7086313	intron_variant				NM_000769.4	NM_000769.4:c.481+1159T>A	-
chr10_94833462_T_A	29	*17/*37;*1/*17;*17/*38;*17/*17;*1/*37	rs12258243	intron_variant				NM_000769.4	NM_000769.4:c.962-9375T>A	-
chr10_94851871_T_C	29	*17/*37;*1/*17;*17/*38;*17/*17;*1/*37	rs35739901	intron_variant				NM_000769.4	NM_000769.4:c.1292-862T>C	-
chr10_94795304_T_G	29	*17/*37;*1/*17;*17/*38;*17/*17;*1/*37	rs11498699	intron_variant				NM_000769.4	NM_000769.4:c.819+13307T>G	-
chr10_94827790_T_G	29	*17/*37;*1/*17;*17/*38;*17/*17;*1/*37	rs12772139	intron_variant				NM_000769.4	NM_000769.4:c.961+7153T>G	-
chr10_94854102_TCCA_T	29	*17/*37;*1/*17;*17/*38;*17/*17;*1/*37	rs143377860	3_prime_UTR_variant				NM_000769.4	NM_000769.4:c.*1191_*1193del	-
chr10_94798814_A_ATT	28	*1/*17;*1/*37;*1/*1	rs61240923	intron_variant				NM_000769.4	NM_000769.4:c.819+16840_819+16841dup	-
chr10_94853547_C_CTT	28	*17/*37;*2/*37;*17/*38;*1/*2;*2/*2	rs34415420	3_prime_UTR_variant				NM_000769.4	NM_000769.4:c.*648_*649dup	-
chr10_94761900_C_T	28	*17/*37;*1/*17;*17/*38;*17/*17	rs12248560	upstream gene variant		CYP2C19*4.002;CYP2C19*17;CYP2C19*17.001	CYP2C19*17	NM_000769.4	NM_000769.4:c.-806C>T	-
chr10_94792552_G_T	28	*17/*37;*1/*17;*17/*38;*17/*17;*1/*37	rs12268235	intron_variant				NM_000769.4	NM_000769.4:c.819+10555G>T	-
chr10_94838682_T_G	26	*1/*37;*1/*2;*1/*1;*1/*17;*1/*38;*2/*37	rs11528090	intron_variant				NM_000769.4	NM_000769.4:c.962-4155T>G	-
chr10_94818820_A_G	25	*17/*37;*1/*17;*17/*38;*17/*17;*1/*37	rs61886230	intron_variant				NM_000769.4	NM_000769.4:c.820-1676A>G	-
chr10_94797097_T_G	25	*1/*37;*1/*2;*1/*1;*1/*17;*1/*38;*2/*37	rs11498700	intron_variant				NM_000769.4	NM_000769.4:c.819+15100T>G	-
chr10_94776299_A_G	23	*1/*37;*1/*2;*1/*1;*1/*17;*1/*38	rs4388808	intron_variant				NM_000769.4	NM_000769.4:c.481+760A>G	-
chr10_94851443_CAAATAAATAAAT_CAAATAAAT	23	*17/*37;*1/*17;*1/*1;*1/*38;*1/*37;*2/*37;*1/*2;*17/*38	chr10_94851443_CAAATAAATAAAT_CAAATAAAT	intron_variant	Novel			NM_000769.4	NM_000769.4:c.1292-1243_1292-1240del	-
chr10_94852242_A_AG	22	*2/*37;*1/*2;*2/*2	rs17884928	intron_variant				NM_000769.4	NM_000769.4:c.1292-486dup	-
chr10_94798814_A_AT	22	*1/*17;*1/*37;*1/*1	rs61240923	intron_variant				NM_000769.4	NM_000769.4:c.819+16841dup	-
chr10_94775367_A_G	22	*2/*37;*1/*2;*2/*2	rs12769205,COSV64907469,CS155448	intron_variant		CYP2C19*2;CYP2C19*2.001;CYP2C19*2.002;CYP2C19*2.003;CYP2C19*2.004;CYP2C19*2.005;CYP2C19*2.006;CYP2C19*2.007;CYP2C19*2.008;CYP2C19*2.009;CYP2C19*2.010;CYP2C19*2.011;CYP2C19*2.012;CYP2C19*35;CYP2C19*35.001;CYP2C19*35.002	CYP2C19*2;CYP2C19*35	NM_000769.4	NM_000769.4:c.332-23A>G	-
chr10_94782225_A_G	22	*2/*37;*1/*2;*2/*2	rs12571421	intron_variant				NM_000769.4	NM_000769.4:c.819+228A>G	-
chr10_94795363_A_G	22	*2/*37;*1/*2;*2/*2	rs150069858	intron_variant				NM_000769.4	NM_000769.4:c.819+13366A>G	-
chr10_94801768_A_G	22	*2/*37;*1/*2;*2/*2	rs7911008	intron_variant				NM_000769.4	NM_000769.4:c.820-18728A>G	-
chr10_94807132_A_G	22	*2/*37;*1/*2;*2/*2	rs12772672	intron_variant				NM_000769.4	NM_000769.4:c.820-13364A>G	-
chr10_94817023_A_G	22	*2/*37;*1/*2;*2/*2	rs373322185,COSV64908786	intron_variant				NM_000769.4	NM_000769.4:c.820-3473A>G	-
chr10_94819488_A_G	22	*2/*37;*1/*2;*2/*2	rs1240413848	intron_variant				NM_000769.4	NM_000769.4:c.820-1008A>G	-
chr10_94839520_A_G	22	*2/*37;*1/*2;*2/*2	rs7911654	intron_variant				NM_000769.4	NM_000769.4:c.962-3317A>G	-
chr10_94763288_A_T	22	*2/*37;*1/*2;*2/*2	rs10509676	intron_variant				NM_000769.4	NM_000769.4:c.168+415A>T	-
chr10_94769055_A_T	22	*2/*37;*1/*2;*2/*2	rs71482318,COSV64906790	intron_variant				NM_000769.4	NM_000769.4:c.169-6003A>T	-
chr10_94849337_A_T	22	*2/*37;*1/*2;*2/*2	rs12098606,COSV64908655	intron_variant				NM_000769.4	NM_000769.4:c.1150-580A>T	-
chr10_94844108_C_CT	22	*2/*37;*1/*2;*2/*2	rs34374889	intron_variant				NM_000769.4	NM_000769.4:c.1149+1086dup	-
chr10_94815312_C_G	22	*2/*37;*1/*2;*2/*2	rs1853205	intron_variant				NM_000769.4	NM_000769.4:c.820-5184C>G	-
chr10_94820445_C_G	22	*2/*37;*1/*2;*2/*2	rs4417205,COSV64907197	intron_variant				NM_000769.4	NM_000769.4:c.820-51C>G	-
chr10_94763314_C_T	22	*2/*37;*1/*2;*2/*2	rs17884974	intron_variant				NM_000769.4	NM_000769.4:c.168+441C>T	-
chr10_94764128_C_T	22	*2/*37;*1/*2;*2/*2	rs138737109	intron_variant				NM_000769.4	NM_000769.4:c.168+1255C>T	-
chr10_94774506_C_T	22	*2/*37;*1/*2;*2/*2	rs6583954	intron_variant				NM_000769.4	NM_000769.4:c.169-552C>T	-
chr10_94787706_C_T	22	*2/*37;*1/*2;*2/*2	rs12767583	intron_variant				NM_000769.4	NM_000769.4:c.819+5709C>T	-
chr10_94807629_C_T	22	*2/*37;*1/*2;*2/*2	rs4641393	intron_variant				NM_000769.4	NM_000769.4:c.820-12867C>T	-
chr10_94812174_C_T	22	*2/*37;*1/*2;*2/*2	rs12572085	intron_variant				NM_000769.4	NM_000769.4:c.820-8322C>T	-
chr10_94813990_C_T	22	*2/*37;*1/*2;*2/*2	rs3980254,COSV64907793	intron_variant				NM_000769.4	NM_000769.4:c.820-6506C>T	-
chr10_94815485_C_T	22	*2/*37;*1/*2;*2/*2	rs1322179	intron_variant				NM_000769.4	NM_000769.4:c.820-5011C>T	-
chr10_94819533_C_T	22	*2/*37;*1/*2;*2/*2	rs1440471977	intron_variant				NM_000769.4	NM_000769.4:c.820-963C>T	-
chr10_94829705_C_T	22	*2/*37;*1/*2;*2/*2	rs148589627	intron_variant				NM_000769.4	NM_000769.4:c.961+9068C>T	-
chr10_94830311_C_T	22	*2/*37;*1/*2;*2/*2	rs4445573	intron_variant				NM_000769.4	NM_000769.4:c.961+9674C>T	-
chr10_94840898_C_T	22	*2/*37;*1/*2;*2/*2	rs12775283,COSV64908568	intron_variant				NM_000769.4	NM_000769.4:c.962-1939C>T	-
chr10_94842865_C_T	22	*2/*37;*1/*2;*2/*2	rs3758580,COSV64906817	synonymous_variant		CYP2C19*2.001;CYP2C19*2.002;CYP2C19*2.003;CYP2C19*2.004;CYP2C19*2.005;CYP2C19*2.006;CYP2C19*2.007;CYP2C19*2.008;CYP2C19*2.009;CYP2C19*2.010;CYP2C19*2.011;CYP2C19*2.012		NM_000769.4	NM_000769.4:c.990C>T	NP_000760.1:p.Val330%3D
chr10_94766201_CAACAGTCATTTGCCAGGGAAGG_C	22	*2/*37;*1/*2;*2/*2	rs146441581	intron_variant				NM_000769.4	NM_000769.4:c.168+3330_168+3351del	-
chr10_94763313_G_A	22	*2/*37;*1/*2;*2/*2	rs17882547	intron_variant				NM_000769.4	NM_000769.4:c.168+440G>A	-
chr10_94763316_G_A	22	*2/*37;*1/*2;*2/*2	rs17882066	intron_variant				NM_000769.4	NM_000769.4:c.168+443G>A	-
chr10_94766108_G_A	22	*2/*37;*1/*2;*2/*2	rs12768009	intron_variant				NM_000769.4	NM_000769.4:c.168+3235G>A	-
chr10_94767885_G_A	22	*2/*37;*1/*2;*2/*2	rs35751085	intron_variant				NM_000769.4	NM_000769.4:c.168+5012G>A	-
chr10_94781859_G_A	22	*2/*37;*1/*2;*2/*2	rs4244285,COSV64906812,CS941458	synonymous_variant		CYP2C19*2;CYP2C19*2.001;CYP2C19*2.002;CYP2C19*2.003;CYP2C19*2.004;CYP2C19*2.005;CYP2C19*2.006;CYP2C19*2.007;CYP2C19*2.008;CYP2C19*2.009;CYP2C19*2.010;CYP2C19*2.011;CYP2C19*2.012	CYP2C19*2	NM_000769.4	NM_000769.4:c.681G>A	NP_000760.1:p.Pro227%3D
chr10_94806656_G_A	22	*2/*37;*1/*2;*2/*2	rs34121168	intron_variant				NM_000769.4	NM_000769.4:c.820-13840G>A	-
chr10_94810382_G_A	22	*2/*37;*1/*2;*2/*2	rs143814980	intron_variant				NM_000769.4	NM_000769.4:c.820-10114G>A	-
chr10_94825798_G_C	22	*2/*37;*1/*2;*2/*2	rs71482320	intron_variant				NM_000769.4	NM_000769.4:c.961+5161G>C	-
chr10_94837046_G_GA	22	*2/*37;*1/*2;*2/*2	rs34986692	intron_variant				NM_000769.4	NM_000769.4:c.962-5786dup	-
chr10_94811953_G_GT	22	*2/*37;*1/*2;*2/*2	rs150497315	intron_variant				NM_000769.4	NM_000769.4:c.820-8536dup	-
chr10_94768927_G_T	22	*2/*37;*1/*2;*2/*2	rs12572917	intron_variant				NM_000769.4	NM_000769.4:c.168+6054G>T	-
chr10_94791495_G_T	22	*2/*37;*1/*2;*2/*2	rs145364562	intron_variant				NM_000769.4	NM_000769.4:c.819+9498G>T	-
chr10_94854968_G_T	22	*2/*37;*1/*2;*2/*2	rs35709381	3_prime_UTR_variant				NM_000769.4	NM_000769.4:c.*2054G>T	-
chr10_94849429_GA_G	22	*2/*37;*1/*2;*2/*2	rs56881482	intron_variant				NM_000769.4	NM_000769.4:c.1150-479del	-
chr10_94776470_T_A	22	*2/*37;*1/*2;*2/*2	rs12778026	intron_variant				NM_000769.4	NM_000769.4:c.481+931T>A	-
chr10_94778957_T_A	22	*2/*37;*1/*2;*2/*2	rs7919524	intron_variant				NM_000769.4	NM_000769.4:c.482-1542T>A	-
chr10_94801279_T_A	22	*2/*37;*1/*2;*2/*2	rs56229007	intron_variant				NM_000769.4	NM_000769.4:c.820-19217T>A	-
chr10_94842641_T_A	22	*2/*37;*1/*2;*2/*2	rs28399513	intron_variant				NM_000769.4	NM_000769.4:c.962-196T>A	-
chr10_94763326_T_C	22	*2/*37;*1/*2;*2/*2	rs12773342	intron_variant				NM_000769.4	NM_000769.4:c.168+453T>C	-
chr10_94777232_T_C	22	*2/*37;*1/*2;*2/*2	rs58447435	intron_variant				NM_000769.4	NM_000769.4:c.481+1693T>C	-
chr10_94788559_T_C	22	*2/*37;*1/*2;*2/*2	rs67120915	intron_variant				NM_000769.4	NM_000769.4:c.819+6562T>C	-
chr10_94814902_T_C	22	*2/*37;*1/*2;*2/*2	rs2260946	intron_variant				NM_000769.4	NM_000769.4:c.820-5594T>C	-
chr10_94829673_T_C	22	*2/*37;*1/*2;*2/*2	rs147528722	intron_variant				NM_000769.4	NM_000769.4:c.961+9036T>C	-
chr10_94784066_T_G	22	*2/*37;*1/*2;*2/*2	rs35390752	intron_variant				NM_000769.4	NM_000769.4:c.819+2069T>G	-
chr10_94779551_T_TTTTTCTTTTCTTTTC	21	*2/*37;*17/*37;*1/*2;*2/*2	rs6144036	intron_variant				NM_000769.4	NM_000769.4:c.482-943_482-929dup	-
chr10_94851443_CAAATAAATAAAT_CAAAT	20	*2/*37;*1/*37;*1/*1;*1/*38;*1/*2	chr10_94851443_CAAATAAATAAAT_CAAAT	intron_variant	Novel			NM_000769.4	NM_000769.4:c.1292-1247_1292-1240del	-
chr10_94814166_C_T	17	*1/*17;*1/*37;*1/*1;*1/*38;*1/*2	rs2264932,COSV64909365	intron_variant				NM_000769.4	NM_000769.4:c.820-6330C>T	-
chr10_94764638_C_T	16	*1/*37;*17/*38;*1/*38	rs58667319,COSV64909709	intron_variant				NM_000769.4	NM_000769.4:c.168+1765C>T	-
chr10_94778106_A_T	15	*1/*37;*1/*1;*1/*38;*1/*17	rs61886222	intron_variant				NM_000769.4	NM_000769.4:c.482-2393A>T	-
chr10_94831527_C_G	15	*1/*37;*1/*1;*1/*38;*2/*37	rs4917612	intron_variant				NM_000769.4	NM_000769.4:c.961+10890C>G	-
chr10_94786215_C_T	15	*1/*37;*1/*1;*1/*38;*1/*17	rs56358710	intron_variant				NM_000769.4	NM_000769.4:c.819+4218C>T	-
chr10_94827994_C_T	15	*1/*37;*1/*1;*1/*38;*2/*37	rs199562446	intron_variant				NM_000769.4	NM_000769.4:c.961+7357C>T	-
chr10_94798814_ATTT_A	14	*1/*2;*2/*2;*2/*37	rs61240923	intron_variant				NM_000769.4	NM_000769.4:c.819+16839_819+16841del	-
chr10_94794161_C_T	13	*1/*37;*17/*38;*1/*38	rs117716164	intron_variant				NM_000769.4	NM_000769.4:c.819+12164C>T	-
chr10_94842393_GT_GTT	13	*2/*37;*1/*2	chr10_94842393_GT_GTT	intron_variant	Novel			NM_000769.4	NM_000769.4:c.962-424dup	-
chr10_94816233_A_AT	12	*1/*37;*17/*38;*1/*38	rs11461829	intron_variant				NM_000769.4	NM_000769.4:c.820-4257dup	-
chr10_94822917_A_AT	12	*1/*37;*17/*38;*1/*38	rs552158198	intron_variant				NM_000769.4	NM_000769.4:c.961+2290dup	-
chr10_94766774_A_C	12	*1/*37;*17/*38;*1/*38	rs112773738	intron_variant				NM_000769.4	NM_000769.4:c.168+3901A>C	-
chr10_94786940_A_C	12	*1/*37;*17/*38;*1/*38	rs74636383	intron_variant				NM_000769.4	NM_000769.4:c.819+4943A>C	-
chr10_94805394_A_C	12	*1/*37;*17/*38;*1/*38	rs78779059	intron_variant				NM_000769.4	NM_000769.4:c.820-15102A>C	-
chr10_94811442_A_C	12	*1/*37;*17/*38;*1/*38	rs112616341	intron_variant				NM_000769.4	NM_000769.4:c.820-9054A>C	-
chr10_94816433_A_C	12	*1/*37;*17/*38;*1/*38	rs10509678	intron_variant				NM_000769.4	NM_000769.4:c.820-4063A>C	-
chr10_94817349_A_C	12	*1/*37;*17/*38;*1/*38	rs112029676	intron_variant				NM_000769.4	NM_000769.4:c.820-3147A>C	-
chr10_94830224_A_C	12	*1/*37;*17/*38;*1/*38	rs112910448,COSV64909495	intron_variant				NM_000769.4	NM_000769.4:c.961+9587A>C	-
chr10_94770740_A_G	12	*1/*37;*17/*38;*1/*38	rs146058526	intron_variant				NM_000769.4	NM_000769.4:c.169-4318A>G	-
chr10_94774010_A_G	12	*1/*37;*17/*38;*1/*38	rs60214908	intron_variant				NM_000769.4	NM_000769.4:c.169-1048A>G	-
chr10_94774477_A_G	12	*1/*37;*17/*38;*1/*38	rs17885348	intron_variant				NM_000769.4	NM_000769.4:c.169-581A>G	-
chr10_94779387_A_G	12	*1/*37;*17/*38;*1/*38	rs17878673	intron_variant				NM_000769.4	NM_000769.4:c.482-1112A>G	-
chr10_94781616_A_G	12	*1/*37;*17/*38;*1/*38	rs7088784	intron_variant		CYP2C19*3.002		NM_000769.4	NM_000769.4:c.643-205A>G	-
chr10_94782932_A_G	12	*1/*37;*17/*38;*1/*38	rs116409382	intron_variant				NM_000769.4	NM_000769.4:c.819+935A>G	-
chr10_94791333_A_G	12	*1/*37;*17/*38;*1/*38	rs7076898	intron_variant				NM_000769.4	NM_000769.4:c.819+9336A>G	-
chr10_94792570_A_G	12	*1/*37;*17/*38;*1/*38	rs77120885	intron_variant				NM_000769.4	NM_000769.4:c.819+10573A>G	-
chr10_94793820_A_G	12	*1/*37;*17/*38;*1/*38	rs113641915	intron_variant				NM_000769.4	NM_000769.4:c.819+11823A>G	-
chr10_94795690_A_G	12	*1/*37;*17/*38;*1/*38	rs9664621	intron_variant				NM_000769.4	NM_000769.4:c.819+13693A>G	-
chr10_94800938_A_G	12	*1/*37;*17/*38;*1/*38	rs79187906	intron_variant				NM_000769.4	NM_000769.4:c.819+18941A>G	-
chr10_94806941_A_G	12	*1/*37;*17/*38;*1/*38	rs74804603	intron_variant				NM_000769.4	NM_000769.4:c.820-13555A>G	-
chr10_94815523_A_G	12	*1/*37;*17/*38;*1/*38	rs74152369	intron_variant				NM_000769.4	NM_000769.4:c.820-4973A>G	-
chr10_94829704_A_G	12	*1/*37;*17/*38;*1/*38	rs185680134	intron_variant				NM_000769.4	NM_000769.4:c.961+9067A>G	-
chr10_94829967_A_G	12	*1/*37;*17/*38;*1/*38	rs180944671	intron_variant				NM_000769.4	NM_000769.4:c.961+9330A>G	-
chr10_94839058_A_G	12	*1/*37;*17/*38;*1/*38	rs74154112	intron_variant				NM_000769.4	NM_000769.4:c.962-3779A>G	-
chr10_94848507_A_G	12	*1/*37;*17/*38;*1/*38	rs113798338	intron_variant				NM_000769.4	NM_000769.4:c.1150-1410A>G	-
chr10_94790102_A_T	12	*1/*37;*17/*38;*1/*38	rs148214119	intron_variant				NM_000769.4	NM_000769.4:c.819+8105A>T	-
chr10_94790320_A_T	12	*1/*37;*17/*38;*1/*38	rs9663112	intron_variant				NM_000769.4	NM_000769.4:c.819+8323A>T	-
chr10_94820307_A_T	12	*1/*37;*17/*38;*1/*38	rs55732648	intron_variant				NM_000769.4	NM_000769.4:c.820-189A>T	-
chr10_94840004_A_T	12	*1/*37;*17/*38;*1/*38	rs77044967	intron_variant				NM_000769.4	NM_000769.4:c.962-2833A>T	-
chr10_94850325_A_T	12	*1/*37;*17/*38;*1/*38	rs17885052	intron_variant				NM_000769.4	NM_000769.4:c.1291+267A>T	-
chr10_94819761_C_A	12	*1/*37;*17/*38;*1/*38	rs1185602068	intron_variant				NM_000769.4	NM_000769.4:c.820-735C>A	-
chr10_94828492_C_CT	12	*1/*37;*17/*38;*1/*38	rs879445634	intron_variant				NM_000769.4	NM_000769.4:c.961+7862dup	-
chr10_94831213_C_CT	12	*1/*37;*17/*38;*1/*38	rs201682436	intron_variant				NM_000769.4	NM_000769.4:c.961+10583dup	-
chr10_94810519_C_CTT	12	*1/*37;*17/*38;*1/*38	rs59589203	intron_variant				NM_000769.4	NM_000769.4:c.820-9970_820-9969dup	-
chr10_94783996_C_G	12	*1/*37;*17/*38;*1/*38	rs80259168	intron_variant				NM_000769.4	NM_000769.4:c.819+1999C>G	-
chr10_94794292_C_G	12	*1/*37;*17/*38;*1/*38	rs9663214	intron_variant				NM_000769.4	NM_000769.4:c.819+12295C>G	-
chr10_94813639_C_G	12	*1/*37;*17/*38;*1/*38	rs113153908	intron_variant				NM_000769.4	NM_000769.4:c.820-6857C>G	-
chr10_94828372_C_G	12	*1/*37;*17/*38;*1/*38	rs373271444	intron_variant				NM_000769.4	NM_000769.4:c.961+7735C>G	-
chr10_94829381_C_G	12	*1/*37;*17/*38;*1/*38	rs143215313	intron_variant				NM_000769.4	NM_000769.4:c.961+8744C>G	-
chr10_94836884_C_G	12	*1/*37;*17/*38;*1/*38	rs111732980	intron_variant				NM_000769.4	NM_000769.4:c.962-5953C>G	-
chr10_94836993_C_G	12	*1/*37;*17/*38;*1/*38	rs142070501	intron_variant				NM_000769.4	NM_000769.4:c.962-5844C>G	-
chr10_94847919_C_G	12	*1/*37;*17/*38;*1/*38	rs144599632	intron_variant				NM_000769.4	NM_000769.4:c.1150-1998C>G	-
chr10_94850871_C_G	12	*1/*37;*17/*38;*1/*38	rs17878627	intron_variant				NM_000769.4	NM_000769.4:c.1291+813C>G	-
chr10_94771841_C_T	12	*1/*37;*17/*38;*1/*38	rs146936435	intron_variant				NM_000769.4	NM_000769.4:c.169-3217C>T	-
chr10_94773416_C_T	12	*1/*37;*17/*38;*1/*38	rs112732395	intron_variant				NM_000769.4	NM_000769.4:c.169-1642C>T	-
chr10_94785223_C_T	12	*1/*37;*17/*38;*1/*38	rs57584668	intron_variant				NM_000769.4	NM_000769.4:c.819+3226C>T	-
chr10_94785718_C_T	12	*1/*37;*17/*38;*1/*38	rs79103432	intron_variant				NM_000769.4	NM_000769.4:c.819+3721C>T	-
chr10_94785875_C_T	12	*1/*37;*17/*38;*1/*38	rs113089853	intron_variant				NM_000769.4	NM_000769.4:c.819+3878C>T	-
chr10_94788733_C_T	12	*1/*37;*17/*38;*1/*38	rs57822910	intron_variant				NM_000769.4	NM_000769.4:c.819+6736C>T	-
chr10_94789729_C_T	12	*1/*37;*17/*38;*1/*38	rs78397134	intron_variant				NM_000769.4	NM_000769.4:c.819+7732C>T	-
chr10_94791335_C_T	12	*1/*37;*17/*38;*1/*38	rs7077029	intron_variant				NM_000769.4	NM_000769.4:c.819+9338C>T	-
chr10_94792430_C_T	12	*1/*37;*17/*38;*1/*38	rs183590790	intron_variant				NM_000769.4	NM_000769.4:c.819+10433C>T	-
chr10_94801154_C_T	12	*1/*37;*17/*38;*1/*38	rs75254631	intron_variant				NM_000769.4	NM_000769.4:c.819+19157C>T	-
chr10_94810070_C_T	12	*1/*37;*17/*38;*1/*38	rs112859410	intron_variant				NM_000769.4	NM_000769.4:c.820-10426C>T	-
chr10_94814498_C_T	12	*1/*37;*17/*38;*1/*38	rs112082007	intron_variant				NM_000769.4	NM_000769.4:c.820-5998C>T	-
chr10_94814942_C_T	12	*1/*37;*17/*38;*1/*38	rs113225663	intron_variant				NM_000769.4	NM_000769.4:c.820-5554C>T	-
chr10_94817213_C_T	12	*1/*37;*17/*38;*1/*38	rs1371703780	intron_variant				NM_000769.4	NM_000769.4:c.820-3283C>T	-
chr10_94834943_C_T	12	*1/*37;*17/*38;*1/*38	rs111406687	intron_variant				NM_000769.4	NM_000769.4:c.962-7894C>T	-
chr10_94836726_C_T	12	*1/*37;*17/*38;*1/*38	rs113461058	intron_variant				NM_000769.4	NM_000769.4:c.962-6111C>T	-
chr10_94838559_C_T	12	*1/*37;*17/*38;*1/*38	rs112194017	intron_variant				NM_000769.4	NM_000769.4:c.962-4278C>T	-
chr10_94842004_C_T	12	*1/*37;*17/*38;*1/*38	rs78259677	intron_variant				NM_000769.4	NM_000769.4:c.962-833C>T	-
chr10_94851420_C_T	12	*1/*37;*17/*38;*1/*38	rs76828799	intron_variant				NM_000769.4	NM_000769.4:c.1292-1313C>T	-
chr10_94777970_CA_C	12	*1/*37;*17/*38;*1/*38	rs138660413	intron_variant				NM_000769.4	NM_000769.4:c.481+2440del	-
chr10_94829658_CAA_C	12	*1/*37;*17/*38;*1/*38	rs375062936	intron_variant				NM_000769.4	NM_000769.4:c.961+9023_961+9024del	-
chr10_94790124_CT_C	12	*1/*37;*17/*38;*1/*38	rs202060631	intron_variant				NM_000769.4	NM_000769.4:c.819+8128del	-
chr10_94780223_CTT_C	12	*1/*37;*17/*38;*1/*38	rs17885417	intron_variant				NM_000769.4	NM_000769.4:c.482-270_482-269del	-
chr10_94763645_G_A	12	*1/*37;*17/*38;*1/*38	rs17879263	intron_variant				NM_000769.4	NM_000769.4:c.168+772G>A	-
chr10_94773173_G_A	12	*1/*37;*17/*38;*1/*38	rs61249521	intron_variant				NM_000769.4	NM_000769.4:c.169-1885G>A	-
chr10_94781132_G_A	12	*1/*37;*17/*38;*1/*38	rs4304697	intron_variant				NM_000769.4	NM_000769.4:c.642+473G>A	-
chr10_94791718_G_A	12	*1/*37;*17/*38;*1/*38	rs141144882	intron_variant				NM_000769.4	NM_000769.4:c.819+9721G>A	-
chr10_94793763_G_A	12	*1/*37;*17/*38;*1/*38	rs117381226	intron_variant				NM_000769.4	NM_000769.4:c.819+11766G>A	-
chr10_94793996_G_A	12	*1/*37;*17/*38;*1/*38	rs191991016	intron_variant				NM_000769.4	NM_000769.4:c.819+11999G>A	-
chr10_94796559_G_A	12	*1/*37;*17/*38;*1/*38	rs139619180	intron_variant				NM_000769.4	NM_000769.4:c.819+14562G>A	-
chr10_94802231_G_A	12	*1/*37;*17/*38;*1/*38	rs113546720	intron_variant				NM_000769.4	NM_000769.4:c.820-18265G>A	-
chr10_94823157_G_A	12	*1/*37;*17/*38;*1/*38	rs75280500	intron_variant				NM_000769.4	NM_000769.4:c.961+2520G>A	-
chr10_94829728_G_A	12	*1/*37;*17/*38;*1/*38	rs372116953	intron_variant				NM_000769.4	NM_000769.4:c.961+9091G>A	-
chr10_94836679_G_A	12	*1/*37;*17/*38;*1/*38	rs112151434,COSV64909386	intron_variant				NM_000769.4	NM_000769.4:c.962-6158G>A	-
chr10_94840366_G_A	12	*1/*37;*17/*38;*1/*38	rs146630622	intron_variant				NM_000769.4	NM_000769.4:c.962-2471G>A	-
chr10_94841387_G_A	12	*1/*37;*17/*38;*1/*38	rs117756203	intron_variant				NM_000769.4	NM_000769.4:c.962-1450G>A	-
chr10_94765543_G_C	12	*1/*37;*17/*38;*1/*38	rs111579015	intron_variant				NM_000769.4	NM_000769.4:c.168+2670G>C	-
chr10_94767627_G_C	12	*1/*37;*17/*38;*1/*38	rs59826872	intron_variant				NM_000769.4	NM_000769.4:c.168+4754G>C	-
chr10_94791459_G_C	12	*1/*37;*17/*38;*1/*38	rs112263145	intron_variant				NM_000769.4	NM_000769.4:c.819+9462G>C	-
chr10_94793742_G_C	12	*1/*37;*17/*38;*1/*38	rs58349349,COSV64908962	intron_variant				NM_000769.4	NM_000769.4:c.819+11745G>C	-
chr10_94789120_G_GT	12	*1/*37;*17/*38;*1/*38	rs142851331	intron_variant				NM_000769.4	NM_000769.4:c.819+7129dup	-
chr10_94836394_G_GT	12	*1/*37;*17/*38;*1/*38	rs568156376	intron_variant				NM_000769.4	NM_000769.4:c.962-6435dup	-
chr10_94786489_G_T	12	*1/*37;*17/*38;*1/*38	rs77921213	intron_variant				NM_000769.4	NM_000769.4:c.819+4492G>T	-
chr10_94797455_G_T	12	*1/*37;*17/*38;*1/*38	rs116855710	intron_variant				NM_000769.4	NM_000769.4:c.819+15458G>T	-
chr10_94810752_G_T	12	*1/*37;*17/*38;*1/*38	rs184377978	intron_variant				NM_000769.4	NM_000769.4:c.820-9744G>T	-
chr10_94836938_GC_G	12	*1/*37;*17/*38;*1/*38	rs200441094	intron_variant				NM_000769.4	NM_000769.4:c.962-5898del	-
chr10_94795848_GT_G	12	*1/*37;*17/*38;*1/*38	rs200069419	intron_variant				NM_000769.4	NM_000769.4:c.819+13859del	-
chr10_94774286_T_A	12	*1/*37;*17/*38;*1/*38	rs55805503	intron_variant				NM_000769.4	NM_000769.4:c.169-772T>A	-
chr10_94786263_T_A	12	*1/*37;*17/*38;*1/*38	rs77419080	intron_variant				NM_000769.4	NM_000769.4:c.819+4266T>A	-
chr10_94787599_T_A	12	*1/*37;*17/*38;*1/*38	rs61153799	intron_variant				NM_000769.4	NM_000769.4:c.819+5602T>A	-
chr10_94787979_T_A	12	*1/*37;*17/*38;*1/*38	rs112573749	intron_variant				NM_000769.4	NM_000769.4:c.819+5982T>A	-
chr10_94791162_T_A	12	*1/*37;*17/*38;*1/*38	rs145340760	intron_variant				NM_000769.4	NM_000769.4:c.819+9165T>A	-
chr10_94792431_T_A	12	*1/*37;*17/*38;*1/*38	rs77819408	intron_variant				NM_000769.4	NM_000769.4:c.819+10434T>A	-
chr10_94796914_T_A	12	*1/*37;*17/*38;*1/*38	rs113036428	intron_variant				NM_000769.4	NM_000769.4:c.819+14917T>A	-
chr10_94843334_T_A	12	*1/*37;*17/*38;*1/*38	rs78431362	intron_variant				NM_000769.4	NM_000769.4:c.1149+310T>A	-
chr10_94768673_T_C	12	*1/*37;*17/*38;*1/*38	rs57957726	intron_variant				NM_000769.4	NM_000769.4:c.168+5800T>C	-
chr10_94769787_T_C	12	*1/*37;*17/*38;*1/*38	rs117395468	intron_variant				NM_000769.4	NM_000769.4:c.169-5271T>C	-
chr10_94770503_T_C	12	*1/*37;*17/*38;*1/*38	rs75539551	intron_variant				NM_000769.4	NM_000769.4:c.169-4555T>C	-
chr10_94772316_T_C	12	*1/*37;*17/*38;*1/*38	rs111789203	intron_variant				NM_000769.4	NM_000769.4:c.169-2742T>C	-
chr10_94772882_T_C	12	*1/*37;*17/*38;*1/*38	rs188907790	intron_variant				NM_000769.4	NM_000769.4:c.169-2176T>C	-
chr10_94773830_T_C	12	*1/*37;*17/*38;*1/*38	rs76418162	intron_variant				NM_000769.4	NM_000769.4:c.169-1228T>C	-
chr10_94775871_T_C	12	*1/*37;*17/*38;*1/*38	rs17879992	intron_variant				NM_000769.4	NM_000769.4:c.481+332T>C	-
chr10_94785058_T_C	12	*1/*37;*17/*38;*1/*38	rs75374791	intron_variant				NM_000769.4	NM_000769.4:c.819+3061T>C	-
chr10_94795014_T_C	12	*1/*37;*17/*38;*1/*38	rs112038911	intron_variant				NM_000769.4	NM_000769.4:c.819+13017T>C	-
chr10_94800730_T_C	12	*1/*37;*17/*38;*1/*38	rs78497745	intron_variant				NM_000769.4	NM_000769.4:c.819+18733T>C	-
chr10_94802725_T_C	12	*1/*37;*17/*38;*1/*38	rs113684911	intron_variant				NM_000769.4	NM_000769.4:c.820-17771T>C	-
chr10_94816353_T_C	12	*1/*37;*17/*38;*1/*38	rs10509677	intron_variant				NM_000769.4	NM_000769.4:c.820-4143T>C	-
chr10_94843988_T_C	12	*1/*37;*17/*38;*1/*38	rs78609324	intron_variant				NM_000769.4	NM_000769.4:c.1149+964T>C	-
chr10_94850874_T_C	12	*1/*37;*17/*38;*1/*38	rs17878382	intron_variant				NM_000769.4	NM_000769.4:c.1291+816T>C	-
chr10_94771503_T_G	12	*1/*37;*17/*38;*1/*38	rs112543932	intron_variant				NM_000769.4	NM_000769.4:c.169-3555T>G	-
chr10_94771612_T_G	12	*1/*37;*17/*38;*1/*38	rs150991980	intron_variant				NM_000769.4	NM_000769.4:c.169-3446T>G	-
chr10_94774718_T_G	12	*1/*37;*17/*38;*1/*38	rs17884832	intron_variant				NM_000769.4	NM_000769.4:c.169-340T>G	-
chr10_94793932_T_G	12	*1/*37;*17/*38;*1/*38	rs111853758	intron_variant				NM_000769.4	NM_000769.4:c.819+11935T>G	-
chr10_94794001_T_G	12	*1/*37;*17/*38;*1/*38	rs57079861	intron_variant				NM_000769.4	NM_000769.4:c.819+12004T>G	-
chr10_94795559_T_G	12	*1/*37;*17/*38;*1/*38	rs9663965	intron_variant				NM_000769.4	NM_000769.4:c.819+13562T>G	-
chr10_94800861_T_G	12	*1/*37;*17/*38;*1/*38	rs77460358	intron_variant				NM_000769.4	NM_000769.4:c.819+18864T>G	-
chr10_94807022_T_G	12	*1/*37;*17/*38;*1/*38	rs77635509	intron_variant				NM_000769.4	NM_000769.4:c.820-13474T>G	-
chr10_94820383_T_G	12	*1/*37;*17/*38;*1/*38	rs28399511	intron_variant				NM_000769.4	NM_000769.4:c.820-113T>G	-
chr10_94810744_A_T	11	*1/*37;*17/*38;*1/*38	rs113018075	intron_variant				NM_000769.4	NM_000769.4:c.820-9752A>T	-
chr10_94816272_AT_A	11	*1/*37;*17/*38;*1/*38	rs372796843	intron_variant				NM_000769.4	NM_000769.4:c.820-4216del	-
chr10_94853547_C_CTTTT	11	*1/*37;*17/*38;*1/*38	rs34415420	3_prime_UTR_variant				NM_000769.4	NM_000769.4:c.*646_*649dup	-
chr10_94829054_C_T	11	*1/*37;*17/*38;*1/*38	rs139202257	intron_variant				NM_000769.4	NM_000769.4:c.961+8417C>T	-
chr10_94849317_T_TTTTA	11	*17/*37;*17/*17;*1/*37;*1/*17	rs199951526	intron_variant				NM_000769.4	NM_000769.4:c.1150-580_1150-577dup	-
chr10_94808276_TA_T	11	*1/*37;*17/*38;*1/*38	rs112984453	intron_variant				NM_000769.4	NM_000769.4:c.820-12218del	-
chr10_94851443_CAAATAAAT_C	10	*1/*2;*2/*2;*1/*1;*2/*37;*17/*17;*1/*17	rs71031598	intron_variant				NM_000769.4	NM_000769.4:c.1292-1247_1292-1240del	-
chr10_94853007_C_A	9	*17/*37;*1/*37;*2/*37	rs775981161	3_prime_UTR_variant				NM_000769.4	NM_000769.4:c.*93C>A	-
chr10_94819221_C_G	9	*17/*37;*17/*38;*17/*17;*1/*17	rs753727776	intron_variant				NM_000769.4	NM_000769.4:c.820-1275C>G	-
chr10_94798814_AT_A	8	*1/*37;*1/*38	rs61240923	intron_variant				NM_000769.4	NM_000769.4:c.819+16841del	-
chr10_94789438_G_A	8	*1/*17;*1/*1;*1/*37	rs148879826	intron_variant				NM_000769.4	NM_000769.4:c.819+7441G>A	-
chr10_94826976_G_A	8	*1/*17;*17/*17	rs575164865	intron_variant				NM_000769.4	NM_000769.4:c.961+6339G>A	-
chr10_94851345_G_T	8	*1/*17;*17/*17	rs141019273	intron_variant				NM_000769.4	NM_000769.4:c.1291+1287G>T	-
chr10_94814191_A_T	7	*1/*37;*1/*1;*1/*38;*2/*37	rs138056307	intron_variant				NM_000769.4	NM_000769.4:c.820-6305A>T	-
chr10_94840228_C_CT	7	*2/*37;*1/*37;*1/*2;*1/*1	rs113238504	intron_variant				NM_000769.4	NM_000769.4:c.962-2596dup	-
chr10_94848105_G_T	7	*1/*37;*17/*38;*1/*38	rs191490519	intron_variant				NM_000769.4	NM_000769.4:c.1150-1812G>T	-
chr10_94828776_T_C	7	*1/*2;*1/*17;*1/*37;*1/*1	rs192304457	intron_variant				NM_000769.4	NM_000769.4:c.961+8139T>C	-
chr10_94819434_A_C	6	*2/*37;*1/*2	rs1162806396	intron_variant				NM_000769.4	NM_000769.4:c.820-1062A>C	-
chr10_94829511_C_A	6	*2/*37;*1/*2	rs189816519	intron_variant				NM_000769.4	NM_000769.4:c.961+8874C>A	-
chr10_94804659_C_T	6	*2/*37;*1/*2	rs149894564	intron_variant				NM_000769.4	NM_000769.4:c.820-15837C>T	-
chr10_94818012_CAAA_C	6	*1/*37;*17/*38;*1/*38	rs71031597	intron_variant				NM_000769.4	NM_000769.4:c.820-2462_820-2460del	-
chr10_94775539_G_C	6	*2/*37;*1/*2	rs181297724,CM116497	missense_variant&splice_region_variant		CYP2C19*2.003		NM_000769.4	NM_000769.4:c.481G>C	NP_000760.1:p.Ala161Pro
chr10_94767915_G_T	6	*1/*17;*1/*37;*1/*38;*1/*1;*1/*2	rs139287929	intron_variant				NM_000769.4	NM_000769.4:c.168+5042G>T	-
chr10_94818936_A_C	5	*2/*2;*2/*37;*1/*2	rs185727935	intron_variant				NM_000769.4	NM_000769.4:c.820-1560A>C	-
chr10_94817858_A_G	5	*2/*2;*2/*37;*1/*2	rs547316679	intron_variant				NM_000769.4	NM_000769.4:c.820-2638A>G	-
chr10_94823860_A_G	5	*2/*2;*2/*37;*1/*2	rs72816682	intron_variant				NM_000769.4	NM_000769.4:c.961+3223A>G	-
chr10_94812965_C_A	5	*2/*2;*2/*37;*1/*2	rs147746596	intron_variant				NM_000769.4	NM_000769.4:c.820-7531C>A	-
chr10_94772971_C_T	5	*1/*1;*1/*37;*1/*38;*1/*2	rs189423009	intron_variant				NM_000769.4	NM_000769.4:c.169-2087C>T	-
chr10_94793125_C_T	5	*1/*17;*1/*37;*1/*1	rs185198079	intron_variant				NM_000769.4	NM_000769.4:c.819+11128C>T	-
chr10_94799259_C_T	5	*1/*17;*1/*37;*1/*1	rs187652917	intron_variant				NM_000769.4	NM_000769.4:c.819+17262C>T	-
chr10_94816724_C_T	5	*1/*37;*1/*1	rs560447643	intron_variant				NM_000769.4	NM_000769.4:c.820-3772C>T	-
chr10_94828623_C_T	5	*2/*2;*2/*37;*1/*2	rs1451600813	intron_variant				NM_000769.4	NM_000769.4:c.961+7986C>T	-
chr10_94851443_CAAATAAAT_CAAAT	5	*2/*2;*17/*17;*1/*17	chr10_94851443_CAAATAAAT_CAAAT	intron_variant	Novel			NM_000769.4	NM_000769.4:c.1292-1243_1292-1240del	-
chr10_94792054_G_A	5	*2/*37;*1/*2;*2/*2	rs149247378	intron_variant				NM_000769.4	NM_000769.4:c.819+10057G>A	-
chr10_94805894_G_A	5	*2/*37;*1/*2;*2/*2	rs72816679	intron_variant				NM_000769.4	NM_000769.4:c.820-14602G>A	-
chr10_94850979_G_A	5	*2/*2;*2/*37;*1/*2	rs72816685	intron_variant				NM_000769.4	NM_000769.4:c.1291+921G>A	-
chr10_94775165_G_C	5	*2/*37;*1/*2;*2/*2	rs17878459,CM983292,COSV64908174	missense_variant		CYP2C19*2.002;CYP2C19*2.010;CYP2C19*2.012		NM_000769.4	NM_000769.4:c.276G>C	NP_000760.1:p.Glu92Asp
chr10_94770170_T_A	5	*1/*1;*1/*38;*1/*37	rs112698118	intron_variant				NM_000769.4	NM_000769.4:c.169-4888T>A	-
chr10_94776309_T_C	5	*1/*37;*17/*38;*1/*38	rs17882839	intron_variant				NM_000769.4	NM_000769.4:c.481+770T>C	-
chr10_94811081_T_C	5	*1/*37;*17/*38;*1/*38	rs143567781	intron_variant				NM_000769.4	NM_000769.4:c.820-9415T>C	-
chr10_94817264_T_C	5	*1/*37;*17/*38;*1/*38	rs1254148755	intron_variant				NM_000769.4	NM_000769.4:c.820-3232T>C	-
chr10_94826816_A_G	4	*1/*37;*1/*1	rs548565374	intron_variant				NM_000769.4	NM_000769.4:c.961+6179A>G	-
chr10_94839728_A_G	4	*1/*37;*1/*1	rs117282042	intron_variant				NM_000769.4	NM_000769.4:c.962-3109A>G	-
chr10_94798814_AT_ATT	4	*1/*38	chr10_94798814_AT_ATT	intron_variant	Novel			NM_000769.4	NM_000769.4:c.819+16841dup	-
chr10_94816244_C_CT	4	*1/*37;*17/*38;*1/*38	rs535862340	intron_variant				NM_000769.4	NM_000769.4:c.820-4241dup	-
chr10_94818012_CAAA_CAA	4	*1/*37;*1/*38	chr10_94818012_CAAA_CAA	intron_variant	Novel			NM_000769.4	NM_000769.4:c.820-2460del	-
chr10_94851443_CAAAT_C	4	*1/*17;*17/*17;*1/*2	rs71031598	intron_variant				NM_000769.4	NM_000769.4:c.1292-1243_1292-1240del	-
chr10_94767055_G_A	4	*1/*2;*1/*37;*1/*1	rs143622857	intron_variant				NM_000769.4	NM_000769.4:c.168+4182G>A	-
chr10_94772334_G_A	4	*1/*1;*1/*37	rs143752204	intron_variant				NM_000769.4	NM_000769.4:c.169-2724G>A	-
chr10_94787063_G_A	4	*1/*37;*17/*38;*1/*38	rs187478993	intron_variant				NM_000769.4	NM_000769.4:c.819+5066G>A	-
chr10_94795942_G_C	4	*1/*37;*1/*1	rs182861936	intron_variant				NM_000769.4	NM_000769.4:c.819+13945G>C	-
chr10_94842393_G_GT	4	*2/*2	rs57865512	intron_variant				NM_000769.4	NM_000769.4:c.962-424dup	-
chr10_94826675_G_T	4	*2/*37;*2/*2;*1/*2	rs535781619	intron_variant				NM_000769.4	NM_000769.4:c.961+6038G>T	-
chr10_94824979_C_CATGAACTCATCATTTTTTATGGCTGCATAGTATTCCATGGTGTATATGTGCCACATTTTCTTTTTTTTTTTTTTTTTTTTTTTTTTTTTATTATACTCTAAGTTTTAGGGTACATGTGCACATTGTGCAGGTTAGTTACATATGTATACATGTGCCATGCTGGTGCGCTGCACCCACTAATGTGTCATCTAGCATTAGGTATATCTCCCAATGCTATCCCTCCCCCCTCCCCCGACCCCACCACAGTCCCCAGAGTGTGATATTCCCCTTCCTGTGTCCATGTGATCTCATTGTTCAATTCCCACCTATGAGTGAGAATATGCGGTGTTTGGTTTTTTGTTCTTGCGATAGTTTACTGAGAATGATGGTTTCCAATTTCAT…	4	*17/*37;*1/*17	chr10_94824979_C_CATGAACTCATCATTTTTTATGGCTGCATAGTATTCCATGGTGTATATGTGCCACATTTTCTTTTTTTTTTTTTTTTTTTTTTTTTTTTTATTATACTCTAAGTTTTAGGGTACATGTGCACATTGTGCAGGTTAGTTACATATGTATACATGTGCCATGCTGGTGCGCTGCACCCACTAATGTGTCATCTAGCATTAGGTATATCTCCCAATGCTATCCCTCCCCCCTCCCCCGACCCCACCACAGTCCCCAGAGTGTGATATTCCCCTTCCTGTGTCCATGTGATCTCATTGTTCAATTCCCACCTATGAGTGAGAATATGCGGTGTTTGGTTTTTTGTTCTTGCGATAGTTTACTGAGAATGATGGTTTCCAATTTCAT…	intron_variant	Novel			NM_000769.4	NM_000769.4:c.961+4404_961+4405insTTTTTTTTTTTTTTTTTTTTTTATGAACTCATCATTTTTTATGGCTGCATAGTATTCCATGGTGTATATGTGCCACATTTTCTT	-
chr10_94824979_C_CATGAACTCATCATTTTTTATGGCTGCATAGTATTCCATGGTGTATATGTGCCACATTTTCTTTTTTTTTTTTTTTTTTTTTTTTTTTTTTATTATACTCTAAGTTTTAGGGTACATGTGCACATTGTGCAGGTTAGTTACATATGTATACATGTGCCATGCTGGTGCGCTGCACCCACTAATGTGTCATCTAGCATTAGGTATATCTCCCAATGCTATCCCTCCCCCCTCCCCCGACCCCACCACAGTCCCCAGAGTGTGATATTCCCCTTCCTGTGTCCATGTGATCTCATTGTTCAATTCCCACCTATGAGTGAGAATATGCGGTGTTTGGTTTTTTGTTCTTGCGATAGTTTACTGAGAATGATGGTTTCCAATTTCA…	4	*1/*17;*17/*37	chr10_94824979_C_CATGAACTCATCATTTTTTATGGCTGCATAGTATTCCATGGTGTATATGTGCCACATTTTCTTTTTTTTTTTTTTTTTTTTTTTTTTTTTTATTATACTCTAAGTTTTAGGGTACATGTGCACATTGTGCAGGTTAGTTACATATGTATACATGTGCCATGCTGGTGCGCTGCACCCACTAATGTGTCATCTAGCATTAGGTATATCTCCCAATGCTATCCCTCCCCCCTCCCCCGACCCCACCACAGTCCCCAGAGTGTGATATTCCCCTTCCTGTGTCCATGTGATCTCATTGTTCAATTCCCACCTATGAGTGAGAATATGCGGTGTTTGGTTTTTTGTTCTTGCGATAGTTTACTGAGAATGATGGTTTCCAATTTCA…	intron_variant	Novel			NM_000769.4	NM_000769.4:c.961+4404_961+4405insTTTTTTTTTTTTTTTTTTTTTTATGAACTCATCATTTTTTATGGCTGCATAGTATTCCATGGTGTATATGTGCCACATTTTCTT	-
chr10_94798814_A_ATTT	3	*1/*37	rs61240923	intron_variant				NM_000769.4	NM_000769.4:c.819+16839_819+16841dup	-
chr10_94800642_A_G	3	*1/*37	rs150778851	intron_variant				NM_000769.4	NM_000769.4:c.819+18645A>G	-
chr10_94811988_A_G	3	*17/*37	rs112798478	intron_variant				NM_000769.4	NM_000769.4:c.820-8508A>G	-
chr10_94827448_A_G	3	*17/*38;*1/*38	rs573512744	intron_variant				NM_000769.4	NM_000769.4:c.961+6811A>G	-
chr10_94828754_A_G	3	*1/*2;*1/*1	rs545233050	intron_variant				NM_000769.4	NM_000769.4:c.961+8117A>G	-
chr10_94798814_ATTT_AT	3	*2/*37	chr10_94798814_ATTT_AT	intron_variant	Novel			NM_000769.4	NM_000769.4:c.819+16840_819+16841del	-
chr10_94798814_ATTT_ATTTT	3	*1/*2	chr10_94798814_ATTT_ATTTT	intron_variant	Novel			NM_000769.4	NM_000769.4:c.819+16841dup	-
chr10_94798814_ATTT_ATTTTT	3	*1/*2	chr10_94798814_ATTT_ATTTTT	intron_variant	Novel			NM_000769.4	NM_000769.4:c.819+16840_819+16841dup	-
chr10_94776561_C_A	3	*17/*37	rs757207050	intron_variant				NM_000769.4	NM_000769.4:c.481+1022C>A	-
chr10_94779566_C_CTTTTCTTTTCT	3	*1/*37;*17/*37;*1/*38	rs762886433	intron_variant				NM_000769.4	NM_000769.4:c.482-929_482-928insCTTTTCTTTTT	-
chr10_94819975_C_G	3	*2/*37;*1/*37;*1/*17	rs372177179	intron_variant				NM_000769.4	NM_000769.4:c.820-521C>G	-
chr10_94763373_C_T	3	*1/*37	rs17879466	intron_variant				NM_000769.4	NM_000769.4:c.168+500C>T	-
chr10_94827447_C_T	3	*17/*38;*1/*38	rs560005853	intron_variant				NM_000769.4	NM_000769.4:c.961+6810C>T	-
chr10_94824728_CAT_C	3	*2/*37;*1/*2	rs548484156	intron_variant				NM_000769.4	NM_000769.4:c.961+4092_961+4093del	-
chr10_94763351_G_A	3	*1/*1;*1/*38	rs17879750	intron_variant				NM_000769.4	NM_000769.4:c.168+478G>A	-
chr10_94797292_G_A	3	*1/*1;*1/*38	rs183102260	intron_variant				NM_000769.4	NM_000769.4:c.819+15295G>A	-
chr10_94803359_G_A	3	*17/*37	rs562521857	intron_variant				NM_000769.4	NM_000769.4:c.820-17137G>A	-
chr10_94842251_GT_G	3	*1/*17;*1/*37	rs1380960442	intron_variant				NM_000769.4	NM_000769.4:c.962-585del	-
chr10_94831511_T_A	3	*1/*37;*1/*38;*1/*1	rs145077708	intron_variant				NM_000769.4	NM_000769.4:c.961+10874T>A	-
chr10_94831787_T_C	3	*1/*37;*1/*38;*1/*1	rs151153167	intron_variant				NM_000769.4	NM_000769.4:c.962-11050T>C	-
chr10_94818365_T_G	3	*1/*37	rs182061892	intron_variant				NM_000769.4	NM_000769.4:c.820-2131T>G	-
chr10_94818927_A_C	2	*2/*37	rs1262943053	intron_variant				NM_000769.4	NM_000769.4:c.820-1569A>C	-
chr10_94828624_A_C	2	*2/*37;*1/*37	rs12573281	intron_variant				NM_000769.4	NM_000769.4:c.961+7987A>C	-
chr10_94844372_A_C	2	*1/*17;*1/*37	rs180987404	intron_variant				NM_000769.4	NM_000769.4:c.1149+1348A>C	-
chr10_94766503_A_G	2	*1/*1;*1/*38	rs188516914	intron_variant				NM_000769.4	NM_000769.4:c.168+3630A>G	-
chr10_94811679_A_G	2	*1/*1;*1/*38	rs529949330	intron_variant				NM_000769.4	NM_000769.4:c.820-8817A>G	-
chr10_94820048_A_G	2	*1/*38	rs865881749	intron_variant				NM_000769.4	NM_000769.4:c.820-448A>G	-
chr10_94833016_A_G	2	*2/*37;*1/*2	rs144084647	intron_variant				NM_000769.4	NM_000769.4:c.962-9821A>G	-
chr10_94834059_A_G	2	*1/*37;*1/*17	rs112446755	intron_variant				NM_000769.4	NM_000769.4:c.962-8778A>G	-
chr10_94816557_A_T	2	*1/*37;*1/*1	rs147888698	intron_variant				NM_000769.4	NM_000769.4:c.820-3939A>T	-
chr10_94819583_A_T	2	*1/*1;*1/*38	rs1370766494	intron_variant				NM_000769.4	NM_000769.4:c.820-913A>T	-
chr10_94839280_AT_A	2	*2/*37;*1/*37	rs1235906217	intron_variant				NM_000769.4	NM_000769.4:c.962-3555del	-
chr10_94798814_AT_ATTT	2	*1/*38	chr10_94798814_AT_ATTT	intron_variant	Novel			NM_000769.4	NM_000769.4:c.819+16840_819+16841dup	-
chr10_94798814_ATTTT_AT	2	*2/*37;*1/*2	chr10_94798814_ATTTT_AT	intron_variant	Novel			NM_000769.4	NM_000769.4:c.819+16839_819+16841del	-
chr10_94798814_ATTTT_ATTTTTT	2	*1/*2	chr10_94798814_ATTTT_ATTTTTT	intron_variant	Novel			NM_000769.4	NM_000769.4:c.819+16840_819+16841dup	-
chr10_94798814_ATTTTT_A	2	*1/*17;*1/*1	rs61240923	intron_variant				NM_000769.4	NM_000769.4:c.819+16837_819+16841del	-
chr10_94772895_C_A	2	*2/*37;*1/*2	rs181924249	intron_variant				NM_000769.4	NM_000769.4:c.169-2163C>A	-
chr10_94827123_C_A	2	*1/*37;*1/*17	rs373331651,COSV64909620	intron_variant				NM_000769.4	NM_000769.4:c.961+6486C>A	-
chr10_94853547_C_CTTT	2	*2/*2	rs34415420	3_prime_UTR_variant				NM_000769.4	NM_000769.4:c.*647_*649dup	-
chr10_94764187_C_T	2	*1/*38	rs113810268	intron_variant				NM_000769.4	NM_000769.4:c.168+1314C>T	-
chr10_94770047_C_T	2	*1/*37;*1/*17	rs61886221	intron_variant				NM_000769.4	NM_000769.4:c.169-5011C>T	-
chr10_94773246_C_T	2	*1/*1;*1/*2	rs112180154	intron_variant				NM_000769.4	NM_000769.4:c.169-1812C>T	-
chr10_94787869_C_T	2	*2/*37;*1/*2	rs139523821	intron_variant				NM_000769.4	NM_000769.4:c.819+5872C>T	-
chr10_94787993_C_T	2	*1/*1	rs549133911	intron_variant				NM_000769.4	NM_000769.4:c.819+5996C>T	-
chr10_94817881_C_T	2	*1/*37;*1/*17	rs752848034	intron_variant				NM_000769.4	NM_000769.4:c.820-2615C>T	-
chr10_94819399_C_T	2	*1/*37;*1/*17	rs536477979	intron_variant				NM_000769.4	NM_000769.4:c.820-1097C>T	-
chr10_94825204_C_T	2	*2/*37;*1/*2	rs879708074	intron_variant				NM_000769.4	NM_000769.4:c.961+4567C>T	-
chr10_94836358_C_T	2	*2/*37;*1/*2	rs566134254	intron_variant				NM_000769.4	NM_000769.4:c.962-6479C>T	-
chr10_94839364_C_T	2	*17/*17;*1/*17	rs187597953	intron_variant				NM_000769.4	NM_000769.4:c.962-3473C>T	-
chr10_94818012_CAAA_CA	2	*17/*38	chr10_94818012_CAAA_CA	intron_variant	Novel			NM_000769.4	NM_000769.4:c.820-2461_820-2460del	-
chr10_94816579_CT_C	2	*1/*37	rs199878684	intron_variant				NM_000769.4	NM_000769.4:c.820-3906del	-
chr10_94833453_CT_C	2	*1/*37;*1/*1	rs536982317	intron_variant				NM_000769.4	NM_000769.4:c.962-9375del	-
chr10_94806556_CTTG_C	2	*1/*17;*1/*37	rs550413752	intron_variant				NM_000769.4	NM_000769.4:c.820-13934_820-13932del	-
chr10_94772496_G_A	2	*2/*37;*1/*2	rs184439973	intron_variant				NM_000769.4	NM_000769.4:c.169-2562G>A	-
chr10_94774021_G_A	2	*1/*37;*1/*17	rs192728444	intron_variant				NM_000769.4	NM_000769.4:c.169-1037G>A	-
chr10_94791237_G_A	2	*2/*2	rs77739805	intron_variant				NM_000769.4	NM_000769.4:c.819+9240G>A	-
chr10_94797007_G_A	2	*2/*37;*1/*2	rs189268968,COSV64907357	intron_variant				NM_000769.4	NM_000769.4:c.819+15010G>A	-
chr10_94804738_G_A	2	*1/*37;*1/*17	rs111892895	intron_variant				NM_000769.4	NM_000769.4:c.820-15758G>A	-
chr10_94806855_G_A	2	*1/*37;*1/*17	rs75665761	intron_variant				NM_000769.4	NM_000769.4:c.820-13641G>A	-
chr10_94814866_G_A	2	*17/*17;*1/*17	rs560368323	intron_variant				NM_000769.4	NM_000769.4:c.820-5630G>A	-
chr10_94816645_G_A	2	*1/*37;*1/*17	rs189632703	intron_variant				NM_000769.4	NM_000769.4:c.820-3851G>A	-
chr10_94818371_G_A	2	*2/*37;*1/*2	rs558614944	intron_variant				NM_000769.4	NM_000769.4:c.820-2125G>A	-
chr10_94824918_G_A	2	*2/*37;*1/*37	rs570575649	intron_variant				NM_000769.4	NM_000769.4:c.961+4281G>A	-
chr10_94825106_G_A	2	*1/*1;*1/*2	rs368584435	intron_variant				NM_000769.4	NM_000769.4:c.961+4469G>A	-
chr10_94826217_G_A	2	*1/*37;*1/*17	rs368221074	intron_variant				NM_000769.4	NM_000769.4:c.961+5580G>A	-
chr10_94830427_G_A	2	*2/*37;*1/*37	rs1019812325	intron_variant				NM_000769.4	NM_000769.4:c.961+9790G>A	-
chr10_94831606_G_A	2	*1/*38	rs112871075	intron_variant				NM_000769.4	NM_000769.4:c.961+10969G>A	-
chr10_94834540_G_A	2	*1/*37;*1/*17	rs112030001	intron_variant				NM_000769.4	NM_000769.4:c.962-8297G>A	-
chr10_94837582_G_A	2	*1/*17;*1/*37	rs139109661	intron_variant				NM_000769.4	NM_000769.4:c.962-5255G>A	-
chr10_94837654_G_A	2	*1/*17;*1/*37	rs550199429	intron_variant				NM_000769.4	NM_000769.4:c.962-5183G>A	-
chr10_94847610_G_A	2	*1/*37;*1/*17	rs145068433,COSV64906881	intron_variant				NM_000769.4	NM_000769.4:c.1150-2307G>A	-
chr10_94849716_G_A	2	*1/*37;*1/*17	rs17882222	intron_variant				NM_000769.4	NM_000769.4:c.1150-201G>A	-
chr10_94805653_G_C	2	*1/*37;*1/*17	rs112790223	intron_variant				NM_000769.4	NM_000769.4:c.820-14843G>C	-
chr10_94842393_G_GTT	2	*2/*2	rs57865512	intron_variant				NM_000769.4	NM_000769.4:c.962-425_962-424dup	-
chr10_94764202_G_T	2	*1/*2;*1/*37	rs148954322	intron_variant				NM_000769.4	NM_000769.4:c.168+1329G>T	-
chr10_94787446_G_T	2	*1/*37;*1/*17	rs75580262	intron_variant				NM_000769.4	NM_000769.4:c.819+5449G>T	-
chr10_94797601_G_T	2	*1/*1;*1/*38	rs1009248349	intron_variant				NM_000769.4	NM_000769.4:c.819+15604G>T	-
chr10_94797706_G_T	2	*2/*2	rs188368393	intron_variant				NM_000769.4	NM_000769.4:c.819+15709G>T	-
chr10_94801424_G_T	2	*1/*37;*1/*1	rs141932959	intron_variant				NM_000769.4	NM_000769.4:c.820-19072G>T	-
chr10_94812954_G_T	2	*1/*1;*1/*38	rs201406496,COSV64906799	intron_variant				NM_000769.4	NM_000769.4:c.820-7542G>T	-
chr10_94817298_G_T	2	*1/*1;*1/*37	rs940660913	intron_variant				NM_000769.4	NM_000769.4:c.820-3198G>T	-
chr10_94820871_G_T	2	*1/*1;*1/*2	rs188705974	intron_variant				NM_000769.4	NM_000769.4:c.961+234G>T	-
chr10_94774443_T_A	2	*1/*1;*1/*38	rs17885958	intron_variant				NM_000769.4	NM_000769.4:c.169-615T>A	-
chr10_94819400_T_A	2	*1/*37;*1/*17	rs556437849	intron_variant				NM_000769.4	NM_000769.4:c.820-1096T>A	-
chr10_94768750_T_C	2	*1/*1;*1/*2	rs183582247	intron_variant				NM_000769.4	NM_000769.4:c.168+5877T>C	-
chr10_94817415_T_C	2	*2/*37	rs1186648232	intron_variant				NM_000769.4	NM_000769.4:c.820-3081T>C	-
chr10_94825291_T_C	2	*1/*17;*17/*17	rs1368355628	intron_variant				NM_000769.4	NM_000769.4:c.961+4654T>C	-
chr10_94827346_T_C	2	*1/*17;*1/*37	rs537481430	intron_variant				NM_000769.4	NM_000769.4:c.961+6709T>C	-
chr10_94776580_T_G	2	*2/*37	rs1271965628	intron_variant				NM_000769.4	NM_000769.4:c.481+1041T>G	-
chr10_94785306_T_G	2	*1/*37;*1/*17	rs76199251	intron_variant				NM_000769.4	NM_000769.4:c.819+3309T>G	-
chr10_94836395_T_G	2	*1/*37;*1/*1	rs181597776	intron_variant				NM_000769.4	NM_000769.4:c.962-6442T>G	-
chr10_94779551_T_TTTTTCTTTTCTTTTCTTTTC	2	*2/*37;*1/*2	rs6144036	intron_variant				NM_000769.4	NM_000769.4:c.482-929_482-928insCTTTTCTTTTCTTTTCTTTT	-
chr10_94851262_A_AAGGCTACACACTTTTTTTTTTTTTTTTTTTTTGAGACGGAGTCTCGCTCTGTCGCCCAGTCTGGAGTGCAGTGGCACGATCTCGGCTCACTGCAAGCTCTGCCTCCCGGGTTCACGCCATTCTCCTGCCTCAGCCTCCCGAGCAGCTGGGACTACAGGCGCCCGCCACCACGCCCGGCTAATTTTTTGCATTTTTAGTAGAGACGGGGTTTCACCATGTTAGCCAGGATGGTCTCGATCTCCTGACCTCGTGATCCGCCCGCCTCGGCCTCCCAAAGTGCTGGGATTACAGGCGTGAGCCACCGCGCCCGGCC	2	*1/*17;*17/*17	chr10_94851262_A_AAGGCTACACACTTTTTTTTTTTTTTTTTTTTTGAGACGGAGTCTCGCTCTGTCGCCCAGTCTGGAGTGCAGTGGCACGATCTCGGCTCACTGCAAGCTCTGCCTCCCGGGTTCACGCCATTCTCCTGCCTCAGCCTCCCGAGCAGCTGGGACTACAGGCGCCCGCCACCACGCCCGGCTAATTTTTTGCATTTTTAGTAGAGACGGGGTTTCACCATGTTAGCCAGGATGGTCTCGATCTCCTGACCTCGTGATCCGCCCGCCTCGGCCTCCCAAAGTGCTGGGATTACAGGCGTGAGCCACCGCGCCCGGCC	intron_variant	Novel			NM_000769.4	NM_000769.4:c.1291+1219_1291+1220insTTTTTTTTTTTTTTTTTGAGACGGAGTCTCGCTCTGTCGCCCAGTCTGGAGTGCAGTGGCACGATCTCGAGGCTACACACTTTT	-
chr10_94839990_A_AT	1	*17/*37	rs113708910	intron_variant				NM_000769.4	NM_000769.4:c.962-2838dup	-
chr10_94784606_A_ATTAT	1	*1/*37	rs576229059	intron_variant				NM_000769.4	NM_000769.4:c.819+2632_819+2635dup	-
chr10_94771679_A_C	1	*2/*37	rs188557290	intron_variant				NM_000769.4	NM_000769.4:c.169-3379A>C	-
chr10_94772268_A_G	1	*17/*37	rs910320092	intron_variant				NM_000769.4	NM_000769.4:c.169-2790A>G	-
chr10_94773273_A_G	1	*17/*38	rs533318944	intron_variant				NM_000769.4	NM_000769.4:c.169-1785A>G	-
chr10_94782194_A_G	1	*1/*37	rs562491622	intron_variant				NM_000769.4	NM_000769.4:c.819+197A>G	-
chr10_94809491_A_G	1	*1/*17	rs181046671	intron_variant				NM_000769.4	NM_000769.4:c.820-11005A>G	-
chr10_94811732_A_G	1	*1/*1	rs546771054	intron_variant				NM_000769.4	NM_000769.4:c.820-8764A>G	-
chr10_94814096_A_G	1	*1/*37	rs545724922	intron_variant				NM_000769.4	NM_000769.4:c.820-6400A>G	-
chr10_94817288_A_G	1	*2/*2	rs1432177771	intron_variant				NM_000769.4	NM_000769.4:c.820-3208A>G	-
chr10_94820821_A_G	1	*1/*2	rs1462686598	intron_variant				NM_000769.4	NM_000769.4:c.961+184A>G	-
chr10_94830527_A_G	1	*1/*37	rs1849316924	intron_variant				NM_000769.4	NM_000769.4:c.961+9890A>G	-
chr10_94839645_A_G	1	*1/*1	rs146454134	intron_variant				NM_000769.4	NM_000769.4:c.962-3192A>G	-
chr10_94844232_A_G	1	*17/*37	rs892468622	intron_variant				NM_000769.4	NM_000769.4:c.1149+1208A>G	-
chr10_94853610_A_G	1	*1/*2	rs564279939	3_prime_UTR_variant				NM_000769.4	NM_000769.4:c.*696A>G	-
chr10_94781129_A_T	1	*1/*38	rs533341363	intron_variant				NM_000769.4	NM_000769.4:c.642+470A>T	-
chr10_94797418_A_T	1	*17/*17	rs573440896	intron_variant				NM_000769.4	NM_000769.4:c.819+15421A>T	-
chr10_94818751_A_T	1	*1/*1	rs556474990	intron_variant				NM_000769.4	NM_000769.4:c.820-1745A>T	-
chr10_94829043_A_T	1	*1/*38	rs150336456	intron_variant				NM_000769.4	NM_000769.4:c.961+8406A>T	-
chr10_94841344_A_T	1	*1/*37	rs1240605793	intron_variant				NM_000769.4	NM_000769.4:c.962-1493A>T	-
chr10_94843185_A_T	1	*2/*37	rs151332064	intron_variant				NM_000769.4	NM_000769.4:c.1149+161A>T	-
chr10_94829981_AG_A	1	*1/*37	rs879866759	intron_variant				NM_000769.4	NM_000769.4:c.961+9347del	-
chr10_94798814_ATT_A	1	*1/*1	rs61240923	intron_variant				NM_000769.4	NM_000769.4:c.819+16840_819+16841del	-
chr10_94798814_ATT_ATTT	1	*1/*1	chr10_94798814_ATT_ATTT	intron_variant	Novel			NM_000769.4	NM_000769.4:c.819+16841dup	-
chr10_94798814_ATTTT_A	1	*2/*37	rs61240923	intron_variant				NM_000769.4	NM_000769.4:c.819+16838_819+16841del	-
chr10_94798814_ATTTTT_ATTTTTT	1	*1/*1	chr10_94798814_ATTTTT_ATTTTTT	intron_variant	Novel			NM_000769.4	NM_000769.4:c.819+16841dup	-
chr10_94798814_ATTTTTT_A	1	*1/*37	rs61240923	intron_variant				NM_000769.4	NM_000769.4:c.819+16836_819+16841del	-
chr10_94798814_ATTTTTT_AT	1	*1/*37	chr10_94798814_ATTTTTT_AT	intron_variant	Novel			NM_000769.4	NM_000769.4:c.819+16837_819+16841del	-
chr10_94806081_C_A	1	*1/*37	rs147200733	intron_variant				NM_000769.4	NM_000769.4:c.820-14415C>A	-
chr10_94811836_C_A	1	*1/*37	rs1848929795	intron_variant				NM_000769.4	NM_000769.4:c.820-8660C>A	-
chr10_94811938_C_A	1	*1/*1	rs139238766	intron_variant				NM_000769.4	NM_000769.4:c.820-8558C>A	-
chr10_94828990_C_A	1	*1/*38	rs551580078	intron_variant				NM_000769.4	NM_000769.4:c.961+8353C>A	-
chr10_94830329_C_A	1	*2/*2	rs76898372	intron_variant				NM_000769.4	NM_000769.4:c.961+9692C>A	-
chr10_94816579_C_CT	1	*2/*2	rs199878684	intron_variant				NM_000769.4	NM_000769.4:c.820-3906dup	-
chr10_94834556_C_CT	1	*17/*37	rs75883570	intron_variant				NM_000769.4	NM_000769.4:c.962-8269dup	-
chr10_94842315_C_CT	1	*1/*37	rs540232530	intron_variant				NM_000769.4	NM_000769.4:c.962-514dup	-
chr10_94840228_C_CTT	1	*2/*37	rs113238504	intron_variant				NM_000769.4	NM_000769.4:c.962-2597_962-2596dup	-
chr10_94783974_C_G	1	*2/*2	rs139198915	intron_variant				NM_000769.4	NM_000769.4:c.819+1977C>G	-
chr10_94819285_C_G	1	*1/*38	rs1488566862	intron_variant				NM_000769.4	NM_000769.4:c.820-1211C>G	-
chr10_94820705_C_G	1	*1/*17	rs1034268102	intron_variant				NM_000769.4	NM_000769.4:c.961+68C>G	-
chr10_94844162_C_G	1	*1/*38	rs764642560	intron_variant				NM_000769.4	NM_000769.4:c.1149+1138C>G	-
chr10_94847705_C_G	1	*2/*2	rs192463311	intron_variant				NM_000769.4	NM_000769.4:c.1150-2212C>G	-
chr10_94847980_C_G	1	*2/*2	rs529131742	intron_variant				NM_000769.4	NM_000769.4:c.1150-1937C>G	-
chr10_94855367_C_G	1	*1/*1	rs111625800	3_prime_UTR_variant				NM_000769.4	NM_000769.4:c.*2453C>G	-
chr10_94772942_C_T	1	*1/*1	rs552882131	intron_variant				NM_000769.4	NM_000769.4:c.169-2116C>T	-
chr10_94773286_C_T	1	*1/*38	rs546790581	intron_variant				NM_000769.4	NM_000769.4:c.169-1772C>T	-
chr10_94778002_C_T	1	*2/*2	rs142786371	intron_variant				NM_000769.4	NM_000769.4:c.481+2463C>T	-
chr10_94789031_C_T	1	*17/*37	rs1165036356	intron_variant				NM_000769.4	NM_000769.4:c.819+7034C>T	-
chr10_94797524_C_T	1	*1/*37	rs558851965	intron_variant				NM_000769.4	NM_000769.4:c.819+15527C>T	-
chr10_94808529_C_T	1	*1/*17	rs556364065	intron_variant				NM_000769.4	NM_000769.4:c.820-11967C>T	-
chr10_94813283_C_T	1	*1/*2	rs983851356	intron_variant				NM_000769.4	NM_000769.4:c.820-7213C>T	-
chr10_94817829_C_T	1	*17/*37	rs1214246616	intron_variant				NM_000769.4	NM_000769.4:c.820-2667C>T	-
chr10_94817929_C_T	1	*2/*2	rs1262828379	intron_variant				NM_000769.4	NM_000769.4:c.820-2567C>T	-
chr10_94817944_C_T	1	*17/*37	rs1421059371	intron_variant				NM_000769.4	NM_000769.4:c.820-2552C>T	-
chr10_94824747_C_T	1	*1/*1	rs926449234	intron_variant				NM_000769.4	NM_000769.4:c.961+4110C>T	-
chr10_94826975_C_T	1	*17/*38	rs555356783	intron_variant				NM_000769.4	NM_000769.4:c.961+6338C>T	-
chr10_94829067_C_T	1	*1/*1	rs576616174	intron_variant				NM_000769.4	NM_000769.4:c.961+8430C>T	-
chr10_94831006_C_T	1	*1/*38	rs372941882	intron_variant				NM_000769.4	NM_000769.4:c.961+10369C>T	-
chr10_94835007_C_T	1	*1/*38	rs1026877871	intron_variant				NM_000769.4	NM_000769.4:c.962-7830C>T	-
chr10_94835400_C_T	1	*1/*1	rs777815784	intron_variant				NM_000769.4	NM_000769.4:c.962-7437C>T	-
chr10_94838434_C_T	1	*2/*2	rs1377804675	intron_variant				NM_000769.4	NM_000769.4:c.962-4403C>T	-
chr10_94842934_C_T	1	*2/*2	rs17882744	synonymous_variant		CYP2C19*1.004;CYP2C19*39.001		NM_000769.4	NM_000769.4:c.1059C>T	NP_000760.1:p.His353%3D
chr10_94848433_C_T	1	*1/*1	rs563602749	intron_variant				NM_000769.4	NM_000769.4:c.1150-1484C>T	-
chr10_94850203_C_T	1	*17/*37	rs955300432	intron_variant				NM_000769.4	NM_000769.4:c.1291+145C>T	-
chr10_94853668_C_T	1	*2/*2	rs150921324	3_prime_UTR_variant				NM_000769.4	NM_000769.4:c.*754C>T	-
chr10_94818731_CA_C	1	*1/*37	rs745779072	intron_variant				NM_000769.4	NM_000769.4:c.820-1764del	-
chr10_94816244_CT_C	1	*1/*37	rs535862340	intron_variant				NM_000769.4	NM_000769.4:c.820-4241del	-
chr10_94818686_CTGTT_C	1	*1/*38	rs770847686	intron_variant				NM_000769.4	NM_000769.4:c.820-1806_820-1803del	-
chr10_94765765_G_A	1	*1/*2	rs184528353	intron_variant				NM_000769.4	NM_000769.4:c.168+2892G>A	-
chr10_94769931_G_A	1	*1/*1	rs149121801	intron_variant				NM_000769.4	NM_000769.4:c.169-5127G>A	-
chr10_94772642_G_A	1	*1/*38	rs927847206	intron_variant				NM_000769.4	NM_000769.4:c.169-2416G>A	-
chr10_94773678_G_A	1	*2/*2	rs144414415	intron_variant				NM_000769.4	NM_000769.4:c.169-1380G>A	-
chr10_94775507_G_A	1	*2/*37	rs58973490,COSV64909501	missense_variant		CYP2C19*2.010;CYP2C19*11;CYP2C19*11.001	CYP2C19*11	NM_000769.4	NM_000769.4:c.449G>A	NP_000760.1:p.Arg150His
chr10_94779722_G_A	1	*1/*37	rs753696539	intron_variant				NM_000769.4	NM_000769.4:c.482-777G>A	-
chr10_94782311_G_A	1	*17/*17	rs185074599	intron_variant				NM_000769.4	NM_000769.4:c.819+314G>A	-
chr10_94782517_G_A	1	*1/*2	rs527601707	intron_variant				NM_000769.4	NM_000769.4:c.819+520G>A	-
chr10_94789766_G_A	1	*17/*17	rs534716698	intron_variant				NM_000769.4	NM_000769.4:c.819+7769G>A	-
chr10_94796654_G_A	1	*1/*1	rs778281658	intron_variant				NM_000769.4	NM_000769.4:c.819+14657G>A	-
chr10_94798164_G_A	1	*17/*37	rs752441962	intron_variant				NM_000769.4	NM_000769.4:c.819+16167G>A	-
chr10_94799497_G_A	1	*17/*38	rs567328897	intron_variant				NM_000769.4	NM_000769.4:c.819+17500G>A	-
chr10_94801850_G_A	1	*1/*38	rs192331600	intron_variant				NM_000769.4	NM_000769.4:c.820-18646G>A	-
chr10_94804214_G_A	1	*1/*2	rs1255447923	intron_variant				NM_000769.4	NM_000769.4:c.820-16282G>A	-
chr10_94808796_G_A	1	*1/*1	rs183091449	intron_variant				NM_000769.4	NM_000769.4:c.820-11700G>A	-
chr10_94810615_G_A	1	*2/*37	rs190806446	intron_variant				NM_000769.4	NM_000769.4:c.820-9881G>A	-
chr10_94813316_G_A	1	*2/*2	rs192899672	intron_variant				NM_000769.4	NM_000769.4:c.820-7180G>A	-
chr10_94815015_G_A	1	*17/*37	rs3853515	intron_variant				NM_000769.4	NM_000769.4:c.820-5481G>A	-
chr10_94817990_G_A	1	*2/*37	rs1295519601	intron_variant				NM_000769.4	NM_000769.4:c.820-2506G>A	-
chr10_94818317_G_A	1	*1/*17	rs972128786	intron_variant				NM_000769.4	NM_000769.4:c.820-2179G>A	-
chr10_94819441_G_A	1	*1/*2	rs1160757860	intron_variant				NM_000769.4	NM_000769.4:c.820-1055G>A	-
chr10_94819773_G_A	1	*17/*38	rs1849081034	intron_variant				NM_000769.4	NM_000769.4:c.820-723G>A	-
chr10_94823472_G_A	1	*17/*17	rs764831530	intron_variant				NM_000769.4	NM_000769.4:c.961+2835G>A	-
chr10_94825929_G_A	1	*1/*38	rs1389665599	intron_variant				NM_000769.4	NM_000769.4:c.961+5292G>A	-
chr10_94827761_G_A	1	*1/*2	rs959269139	intron_variant				NM_000769.4	NM_000769.4:c.961+7124G>A	-
chr10_94827995_G_A	1	*1/*37	rs544479878	intron_variant				NM_000769.4	NM_000769.4:c.961+7358G>A	-
chr10_94828235_G_A	1	*37/*37	rs983315135	intron_variant				NM_000769.4	NM_000769.4:c.961+7598G>A	-
chr10_94828380_G_A	1	*1/*37	rs557986724	intron_variant				NM_000769.4	NM_000769.4:c.961+7743G>A	-
chr10_94829024_G_A	1	*1/*38	rs184084521	intron_variant				NM_000769.4	NM_000769.4:c.961+8387G>A	-
chr10_94834290_G_A	1	*2/*2	rs1025404321	intron_variant				NM_000769.4	NM_000769.4:c.962-8547G>A	-
chr10_94838225_G_A	1	*1/*38	rs373780078	intron_variant				NM_000769.4	NM_000769.4:c.962-4612G>A	-
chr10_94838686_G_A	1	*1/*38	rs554597612	intron_variant				NM_000769.4	NM_000769.4:c.962-4151G>A	-
chr10_94840220_G_A	1	*1/*37	rs114370660	intron_variant				NM_000769.4	NM_000769.4:c.962-2617G>A	-
chr10_94842163_G_A	1	*1/*38	rs72816684	intron_variant				NM_000769.4	NM_000769.4:c.962-674G>A	-
chr10_94842895_G_A	1	*17/*37	rs768975477	synonymous_variant				NM_000769.4	NM_000769.4:c.1020G>A	NP_000760.1:p.Gln340%3D
chr10_94845851_G_A	1	*1/*37	rs544655329	intron_variant				NM_000769.4	NM_000769.4:c.1149+2827G>A	-
chr10_94851610_G_A	1	*17/*38	rs1365572462	intron_variant				NM_000769.4	NM_000769.4:c.1292-1123G>A	-
chr10_94851659_G_A	1	*2/*37	rs182008783	intron_variant				NM_000769.4	NM_000769.4:c.1292-1074G>A	-
chr10_94770813_G_C	1	*1/*37	chr10_94770813_G_C	intron_variant	Novel			NM_000769.4	NM_000769.4:c.169-4245G>C	-
chr10_94775981_G_C	1	*1/*17	chr10_94775981_G_C	intron_variant	Novel			NM_000769.4	NM_000769.4:c.481+442G>C	-
chr10_94809776_G_C	1	*1/*37	rs149452866	intron_variant				NM_000769.4	NM_000769.4:c.820-10720G>C	-
chr10_94816826_G_C	1	*1/*37	rs1193046450	intron_variant				NM_000769.4	NM_000769.4:c.820-3670G>C	-
chr10_94846036_G_C	1	*17/*37	rs184522321	intron_variant				NM_000769.4	NM_000769.4:c.1149+3012G>C	-
chr10_94849198_G_C	1	*1/*1	rs1002238653	intron_variant				NM_000769.4	NM_000769.4:c.1150-719G>C	-
chr10_94826174_G_GT	1	*1/*1	rs769806151	intron_variant				NM_000769.4	NM_000769.4:c.961+5543dup	-
chr10_94763447_G_T	1	*1/*37	rs528461267	intron_variant				NM_000769.4	NM_000769.4:c.168+574G>T	-
chr10_94764676_G_T	1	*2/*37	rs191918906	intron_variant				NM_000769.4	NM_000769.4:c.168+1803G>T	-
chr10_94768774_G_T	1	*1/*38	rs116992754	intron_variant				NM_000769.4	NM_000769.4:c.168+5901G>T	-
chr10_94769224_G_T	1	*17/*37	chr10_94769224_G_T	intron_variant	Novel			NM_000769.4	NM_000769.4:c.169-5834G>T	-
chr10_94792347_G_T	1	*1/*37	rs1029245448	intron_variant				NM_000769.4	NM_000769.4:c.819+10350G>T	-
chr10_94813701_G_T	1	*1/*17	rs1219093759	intron_variant				NM_000769.4	NM_000769.4:c.820-6795G>T	-
chr10_94814190_G_T	1	*17/*38	rs1403508974	intron_variant				NM_000769.4	NM_000769.4:c.820-6306G>T	-
chr10_94814708_G_T	1	*1/*37	rs879282619	intron_variant				NM_000769.4	NM_000769.4:c.820-5788G>T	-
chr10_94819454_G_T	1	*1/*1	rs1359023323	intron_variant				NM_000769.4	NM_000769.4:c.820-1042G>T	-
chr10_94827757_G_T	1	*1/*37	chr10_94827757_G_T	intron_variant	Novel			NM_000769.4	NM_000769.4:c.961+7120G>T	-
chr10_94829984_G_T	1	*1/*37	rs951097817	intron_variant				NM_000769.4	NM_000769.4:c.961+9347G>T	-
chr10_94847984_G_T	1	*1/*1	rs561681256	intron_variant				NM_000769.4	NM_000769.4:c.1150-1933G>T	-
chr10_94849253_G_T	1	*1/*2	rs77460241	intron_variant				NM_000769.4	NM_000769.4:c.1150-664G>T	-
chr10_94853089_G_T	1	*1/*37	rs544997836	3_prime_UTR_variant				NM_000769.4	NM_000769.4:c.*175G>T	-
chr10_94769885_T_A	1	*1/*1	rs1328564831	intron_variant				NM_000769.4	NM_000769.4:c.169-5173T>A	-
chr10_94786058_T_A	1	*2/*37	rs190680549	intron_variant				NM_000769.4	NM_000769.4:c.819+4061T>A	-
chr10_94816975_T_A	1	*17/*37	rs1475680101	intron_variant				NM_000769.4	NM_000769.4:c.820-3521T>A	-
chr10_94818356_T_A	1	*1/*1	rs1192720015	intron_variant				NM_000769.4	NM_000769.4:c.820-2140T>A	-
chr10_94828135_T_A	1	*1/*2	rs531563274	intron_variant				NM_000769.4	NM_000769.4:c.961+7498T>A	-
chr10_94829002_T_A	1	*1/*38	rs534204511	intron_variant				NM_000769.4	NM_000769.4:c.961+8365T>A	-
chr10_94831216_T_A	1	*1/*1	rs117271207	intron_variant				NM_000769.4	NM_000769.4:c.961+10579T>A	-
chr10_94765423_T_C	1	*1/*1	rs117442884	intron_variant				NM_000769.4	NM_000769.4:c.168+2550T>C	-
chr10_94772570_T_C	1	*17/*37	rs148152060	intron_variant				NM_000769.4	NM_000769.4:c.169-2488T>C	-
chr10_94785066_T_C	1	*1/*38	rs185111928	intron_variant				NM_000769.4	NM_000769.4:c.819+3069T>C	-
chr10_94795439_T_C	1	*1/*37	rs1021253417	intron_variant				NM_000769.4	NM_000769.4:c.819+13442T>C	-
chr10_94800219_T_C	1	*1/*38	rs372355892	intron_variant				NM_000769.4	NM_000769.4:c.819+18222T>C	-
chr10_94811134_T_C	1	*17/*37	rs947421367	intron_variant				NM_000769.4	NM_000769.4:c.820-9362T>C	-
chr10_94812627_T_C	1	*2/*37	rs969057487	intron_variant				NM_000769.4	NM_000769.4:c.820-7869T>C	-
chr10_94816847_T_C	1	*1/*37	rs1328401850	intron_variant				NM_000769.4	NM_000769.4:c.820-3649T>C	-
chr10_94817355_T_C	1	*17/*37	rs917461828	intron_variant				NM_000769.4	NM_000769.4:c.820-3141T>C	-
chr10_94828015_T_C	1	*17/*37	rs577605627	intron_variant				NM_000769.4	NM_000769.4:c.961+7378T>C	-
chr10_94829032_T_C	1	*1/*38	rs1237984090	intron_variant				NM_000769.4	NM_000769.4:c.961+8395T>C	-
chr10_94833787_T_C	1	*1/*37	rs187833913	intron_variant				NM_000769.4	NM_000769.4:c.962-9050T>C	-
chr10_94835957_T_C	1	*1/*37	rs530818758	intron_variant				NM_000769.4	NM_000769.4:c.962-6880T>C	-
chr10_94841846_T_C	1	*1/*38	rs773071818	intron_variant				NM_000769.4	NM_000769.4:c.962-991T>C	-
chr10_94846030_T_C	1	*1/*37	rs144832270	intron_variant				NM_000769.4	NM_000769.4:c.1149+3006T>C	-
chr10_94848953_T_C	1	*1/*37	rs932274630	intron_variant				NM_000769.4	NM_000769.4:c.1150-964T>C	-
chr10_94853835_T_C	1	*17/*38	chr10_94853835_T_C	3_prime_UTR_variant	Novel			NM_000769.4	NM_000769.4:c.*921T>C	-
chr10_94773253_T_G	1	*1/*37	rs574117846	intron_variant				NM_000769.4	NM_000769.4:c.169-1805T>G	-
chr10_94791775_T_G	1	*17/*38	rs1371309225	intron_variant				NM_000769.4	NM_000769.4:c.819+9778T>G	-
chr10_94801941_T_G	1	*2/*2	rs556188080	intron_variant				NM_000769.4	NM_000769.4:c.820-18555T>G	-
chr10_94804199_T_G	1	*2/*37	rs570166672	intron_variant				NM_000769.4	NM_000769.4:c.820-16297T>G	-
chr10_94824743_T_G	1	*1/*38	rs570585956	intron_variant				NM_000769.4	NM_000769.4:c.961+4106T>G	-
chr10_94854356_T_G	1	*2/*2	rs17882302	3_prime_UTR_variant				NM_000769.4	NM_000769.4:c.*1442T>G	-
chr10_94855093_T_G	1	*17/*37	chr10_94855093_T_G	3_prime_UTR_variant	Novel			NM_000769.4	NM_000769.4:c.*2179T>G	-
chr10_94851262_A_AAGGCTACACACTTTTTTTTTTTTTTTTTTTTGAGACGGAGTCTCGCTCTGTCGCCCAGTCTGGAGTGCAGTGGCACGATCTCGGCTCACTGCAAGCTCTGCCTCCCGGGTTCACGCCATTCTCCTGCCTCAGCCTCCCGAGCAGCTGGGACTACAGGCGCCCGCCACCACGCCCGGCTAATTTTTTGCATTTTTAGTAGAGACGGGGTTTCACCATGTTAGCCAGGATGGTCTCGATCTCCTGACCTCGTGATCCGCCCGCCTCGGCCTCCCAAAGTGCTGGGATTACAGGCGTGAGCCACCGCGCCCGGCC	1	*17/*17	chr10_94851262_A_AAGGCTACACACTTTTTTTTTTTTTTTTTTTTGAGACGGAGTCTCGCTCTGTCGCCCAGTCTGGAGTGCAGTGGCACGATCTCGGCTCACTGCAAGCTCTGCCTCCCGGGTTCACGCCATTCTCCTGCCTCAGCCTCCCGAGCAGCTGGGACTACAGGCGCCCGCCACCACGCCCGGCTAATTTTTTGCATTTTTAGTAGAGACGGGGTTTCACCATGTTAGCCAGGATGGTCTCGATCTCCTGACCTCGTGATCCGCCCGCCTCGGCCTCCCAAAGTGCTGGGATTACAGGCGTGAGCCACCGCGCCCGGCC	intron_variant	Novel			NM_000769.4	NM_000769.4:c.1291+1219_1291+1220insTTTTTTTTTTTTTTTTGAGACGGAGTCTCGCTCTGTCGCCCAGTCTGGAGTGCAGTGGCACGATCTCGGAGGCTACACACTTTT	-

## Sheet: Supplementary Data 7
Supplementary Data 7. Linear regression results assessing CYP2C19 diplotype effects on omeprazole metabolic ratios: Models are additionally adjusted for body mass index and CYP2C19 inhibitors.
CYP2C19 genotype model (n=113)	Estimate	Standar error	P-value	CI 2.5 %	CI 97.5 %
CYP2C19 inhibitors	1.13659	0.229284	2.92572e-06	0.687201	1.58598
BMI	0.0343682	0.0111856	0.00273472	0.0124449	0.0562915
*1/*17	-0.892415	0.273598	0.00151492	-1.42866	-0.356172
*1/*2	0.765922	0.258752	0.00384079	0.258779	1.27307
*1/*37	0.460198	0.178906	0.0115729	0.109548	0.810848
*1/*38	0.155844	0.269477	0.564348	-0.372321	0.684008
*17/*17	-0.299954	0.37192	0.421867	-1.0289	0.428995
*17/*37	0.224164	0.215087	0.29983	-0.197398	0.645726
*17/*38	-0.201874	0.377386	0.593888	-0.941537	0.53779
*2/*2	2.86747	0.330976	8.3172e-14	2.21877	3.51617
*2/*37	2.56881	0.240351	3.08972e-18	2.09773	3.03989
*37/*37	2.52168	0.442561	1.2265e-07	1.65427	3.38908
Contrast analysis	P-value
*37/*37 vs *2/*2	0.4983
*2/*37 vs *1/*2	4.744e-09
CYP2C19 NMa diplotype model (n=113)	Estimate	Standar error	P-value	CI 2.5 %	CI 97.5 %
CYP2C19 inhibitors	1.13762	0.230202	3.04313e-06	0.68643	1.5888
BMI	0.0332378	0.0112341	0.0038412	0.0112193	0.0552562
*17/*17	-0.348793	0.363971	0.340177	-1.06216	0.364576
*17/*37	0.174366	0.198937	0.382824	-0.215543	0.564275
*2/*2	2.81834	0.321458	4.30724e-14	2.1883	3.44839
*2/*37	2.51941	0.225662	2.1816e-19	2.07713	2.9617
*37/*37	2.47288	0.436697	1.38088e-07	1.61697	3.32879
NMa/*17	-0.736445	0.233018	0.00207388	-1.19315	-0.279738
NMa/*2	0.713848	0.245729	0.00450344	0.232228	1.19547
NMa/*37	0.411667	0.157975	0.0105341	0.102042	0.721291
Contrast analysis	P-value
NMa/*17 vs *17/*37	0.0003198
*17/*17 vs *17/*37	0.1661

## Sheet: Supplementary Data 8
Supplementary Data 8. All variants detected by long-read sequencing (n = 112) within the CYP2D6 gene. This comprehensive variant list includes all variants within CYP2D6 gene region (chr22:42,126,499–42,130,865) detected from long-read sequencing. Novel refers to variants without an assigned rsID.
Variant ID	Number of individuals	Star alleles observed among individuals with this variant	rsID	Consequence	Novel	PharmVar Star Alleles (Core and Suballeles)	PharmVar Star Alleles only Core alleles	Feature	HGVSc	HGVSp
chr22_42130482_C_A	75	*2/[*13 + *2];*9/*35;*2/*3;*1/*41;*1/*35;*1/*4;*1/[*68 + *4];*1/*2;*2/*2;*41/*124;*2/*35;*1/*1;[*68 + *4]/[*68 + *4];*4/[*68 + *4];*35/*41;*2x2/*4;*2/*5;*4/*4;*2/*33;*2/[*68 + *4];*4/*35;*35/*68x3;*35/*35;*4/*33;*5/*35;*2/*124;*3/*35;*5/[*68 + *4];*35/[*68 + *4]	rs28371699	intron_variant		CYP2D6*1.006;CYP2D6*1.007;CYP2D6*1.032;CYP2D6*1.039;CYP2D6*1.043;CYP2D6*1.045;CYP2D6*1.046;CYP2D6*1.058;CYP2D6*1.059;CYP2D6*1.065;CYP2D6*2.001;CYP2D6*2.005;CYP2D6*2.010;CYP2D6*2.011;CYP2D6*2.012;CYP2D6*2.013;CYP2D6*2.014;CYP2D6*2.015;CYP2D6*2.016;CYP2D6*2.017;CYP2D6*2.018;CYP2D6*2.019;CYP2D6*2.020;CYP2D6*2.021;CYP2D6*2.022;CYP2D6*2.023;CYP2D6*2.024;CYP2D6*2.025;CYP2D6*2.026;CYP2D6*2.027;CYP2D6*2.…		NM_000106.6	NM_000106.6:c.180+130G>T	-
chr22_42127407_T_G	74	*2/[*13 + *2];*9/*35;*2/*3;*1/*41;*1/*35;*1/*4;*1/[*68 + *4];*1/*2;*2/*2;*41/*124;*2/*35;*1/*1;[*68 + *4]/[*68 + *4];*4/[*68 + *4];*35/*41;*2x2/*4;*2/*5;*4/*4;*2/*33;*2/[*68 + *4];*4/*35;*35/*68x3;*35/*35;*4/*33;*5/*35;*2/*124;*3/*35;*5/[*68 + *4];*35/[*68 + *4]	rs1985842	intron_variant		CYP2D6*1.040;CYP2D6*1.041;CYP2D6*1.054;CYP2D6*2.001;CYP2D6*2.005;CYP2D6*2.010;CYP2D6*2.011;CYP2D6*2.012;CYP2D6*2.013;CYP2D6*2.014;CYP2D6*2.015;CYP2D6*2.016;CYP2D6*2.017;CYP2D6*2.018;CYP2D6*2.019;CYP2D6*2.020;CYP2D6*2.022;CYP2D6*2.023;CYP2D6*2.025;CYP2D6*2.026;CYP2D6*2.027;CYP2D6*2.028;CYP2D6*2.029;CYP2D6*2.030;CYP2D6*2.031;CYP2D6*2.032;CYP2D6*2.033;CYP2D6*2.034;CYP2D6*4.001;CYP2D6*4.004;CYP2D6*4.…		NM_000106.6	NM_000106.6:c.1173+40A>C	-
chr22_42129950_A_C	74	*2/[*13 + *2];*9/*35;*2/*3;*1/*41;*1/*35;*1/*4;*1/[*68 + *4];*1/*2;*2/*2;*41/*124;*2/*35;[*68 + *4]/[*68 + *4];*4/[*68 + *4];*35/*41;*2x2/*4;*2/*5;*4/*4;*2/*33;*2/[*68 + *4];*1/*1;*4/*35;*35/*68x3;*35/*35;*4/*33;*5/*35;*2/*124;*3/*35;*5/[*68 + *4];*35/[*68 + *4]	rs28371702	intron_variant		CYP2D6*1.006;CYP2D6*1.007;CYP2D6*1.016;CYP2D6*1.032;CYP2D6*1.039;CYP2D6*1.043;CYP2D6*1.045;CYP2D6*1.046;CYP2D6*1.058;CYP2D6*1.059;CYP2D6*1.065;CYP2D6*2.001;CYP2D6*2.005;CYP2D6*2.010;CYP2D6*2.011;CYP2D6*2.012;CYP2D6*2.013;CYP2D6*2.014;CYP2D6*2.015;CYP2D6*2.016;CYP2D6*2.017;CYP2D6*2.018;CYP2D6*2.019;CYP2D6*2.020;CYP2D6*2.021;CYP2D6*2.022;CYP2D6*2.023;CYP2D6*2.024;CYP2D6*2.025;CYP2D6*2.026;CYP2D6*2.…		NM_000106.6	NM_000106.6:c.181-41T>G	-
chr22_42126611_C_G	73	*2/[*13 + *2];*9/*35;*2/*3;*1/*41;*1/*35;*1/*4;*1/[*68 + *4];*1/*2;*2/*2;*41/*124;*2/*35;[*68 + *4]/[*68 + *4];*4/[*68 + *4];*35/*41;*2x2/*4;*2/*5;*4/*4;*2/*33;*2/[*68 + *4];*1/*1;*4/*35;*35/*68x3;*35/*35;*4/*33;*5/*35;*2/*124;*3/*35;*5/[*68 + *4];*35/[*68 + *4]	rs1135840,CM931123	missense_variant		CYP2D6*2;CYP2D6*2.001;CYP2D6*2.002;CYP2D6*2.003;CYP2D6*2.004;CYP2D6*2.005;CYP2D6*2.006;CYP2D6*2.007;CYP2D6*2.008;CYP2D6*2.009;CYP2D6*2.010;CYP2D6*2.011;CYP2D6*2.012;CYP2D6*2.013;CYP2D6*2.014;CYP2D6*2.015;CYP2D6*2.016;CYP2D6*2.017;CYP2D6*2.018;CYP2D6*2.019;CYP2D6*2.020;CYP2D6*2.021;CYP2D6*2.022;CYP2D6*2.023;CYP2D6*2.024;CYP2D6*2.025;CYP2D6*2.026;CYP2D6*2.027;CYP2D6*2.028;CYP2D6*2.029;CYP2D6*2.030;…	CYP2D6*2;CYP2D6*8;CYP2D6*10;CYP2D6*11;CYP2D6*12;CYP2D6*14;CYP2D6*17;CYP2D6*20;CYP2D6*21;CYP2D6*28;CYP2D6*29;CYP2D6*30;CYP2D6*31;CYP2D6*32;CYP2D6*35;CYP2D6*36;CYP2D6*37;CYP2D6*39;CYP2D6*40;CYP2D6*41;CYP2D6*42;CYP2D6*45;CYP2D6*46;CYP2D6*47;CYP2D6*49;CYP2D6*51;CYP2D6*52;CYP2D6*54;CYP2D6*55;CYP2D6*56;CYP2D6*58;CYP2D6*59;CYP2D6*64;CYP2D6*65;CYP2D6*69;CYP2D6*70;CYP2D6*72;CYP2D6*73;CYP2D6*83;CYP2D6*84;C…	NM_000106.6	NM_000106.6:c.1457G>C	NP_000097.3:p.Ser486Thr
chr22_42129130_C_G	73	*2/[*13 + *2];*9/*35;*2/*3;*1/*41;*1/*35;*1/*4;*1/[*68 + *4];*1/*2;*2/*2;*41/*124;*2/*35;*1/*1;[*68 + *4]/[*68 + *4];*4/[*68 + *4];*35/*41;*2x2/*4;*2/*5;*4/*4;*2/*33;*2/[*68 + *4];*4/*35;*35/*68x3;*35/*35;*4/*33;*5/*35;*2/*124;*3/*35;*5/[*68 + *4];*35/[*68 + *4]	rs1058164	intron_variant		CYP2D6*1.011;CYP2D6*1.065;CYP2D6*2.001;CYP2D6*2.002;CYP2D6*2.003;CYP2D6*2.005;CYP2D6*2.006;CYP2D6*2.007;CYP2D6*2.008;CYP2D6*2.009;CYP2D6*2.010;CYP2D6*2.011;CYP2D6*2.012;CYP2D6*2.013;CYP2D6*2.014;CYP2D6*2.015;CYP2D6*2.016;CYP2D6*2.017;CYP2D6*2.018;CYP2D6*2.019;CYP2D6*2.020;CYP2D6*2.021;CYP2D6*2.022;CYP2D6*2.023;CYP2D6*2.024;CYP2D6*2.025;CYP2D6*2.026;CYP2D6*2.027;CYP2D6*2.028;CYP2D6*2.029;CYP2D6*2.…	CYP2D6*29;CYP2D6*70;CYP2D6*149;CYP2D6*155;CYP2D6*156;CYP2D6*157;CYP2D6*164;CYP2D6*165;CYP2D6*171	NM_000106.6	NM_000106.6:c.408G>C	NP_000097.3:p.Val136%3D
chr22_42130047_G_C	73	*2/[*13 + *2];*9/*35;*2/*3;*1/*41;*1/*35;*1/*4;*1/[*68 + *4];*1/*2;*2/*2;*41/*124;*2/*35;[*68 + *4]/[*68 + *4];*4/[*68 + *4];*35/*41;*2x2/*4;*2/*5;*4/*4;*2/*33;*2/[*68 + *4];*1/*1;*4/*35;*35/*68x3;*35/*35;*4/*33;*5/*35;*2/*124;*3/*35;*5/[*68 + *4];*35/[*68 + *4]	rs28371701	intron_variant		CYP2D6*1.032;CYP2D6*1.054;CYP2D6*1.065;CYP2D6*2.001;CYP2D6*2.005;CYP2D6*2.010;CYP2D6*2.011;CYP2D6*2.012;CYP2D6*2.013;CYP2D6*2.014;CYP2D6*2.015;CYP2D6*2.016;CYP2D6*2.017;CYP2D6*2.018;CYP2D6*2.019;CYP2D6*2.020;CYP2D6*2.021;CYP2D6*2.022;CYP2D6*2.023;CYP2D6*2.024;CYP2D6*2.025;CYP2D6*2.026;CYP2D6*2.027;CYP2D6*2.028;CYP2D6*2.029;CYP2D6*2.030;CYP2D6*2.031;CYP2D6*2.032;CYP2D6*2.033;CYP2D6*2.034;CYP2D6*4.…		NM_000106.6	NM_000106.6:c.181-138C>G	-
chr22_42130565_A_G	49	*2/[*13 + *2];*9/*35;*2/*3;*1/*41;*1/*35;*1/*2;*2/*2;*41/*124;*2/*35;*1/*1;*35/*41;*2x2/*4;*2/*5;*2/*33;*2/[*68 + *4];*4/*35;*35/*68x3;*35/*35;*5/*35;*2/*124;*3/*35;*35/[*68 + *4]	rs1080998	intron_variant		CYP2D6*1.032;CYP2D6*1.040;CYP2D6*1.065;CYP2D6*2.001;CYP2D6*2.005;CYP2D6*2.011;CYP2D6*2.012;CYP2D6*2.013;CYP2D6*2.017;CYP2D6*2.018;CYP2D6*2.019;CYP2D6*2.020;CYP2D6*2.021;CYP2D6*2.022;CYP2D6*2.023;CYP2D6*2.024;CYP2D6*2.027;CYP2D6*2.028;CYP2D6*2.030;CYP2D6*2.033;CYP2D6*2.034;CYP2D6*11.001;CYP2D6*14.001;CYP2D6*15.003;CYP2D6*17.001;CYP2D6*17.002;CYP2D6*17.003;CYP2D6*17.004;CYP2D6*17.005;CYP2D6*17.006;…		NM_000106.6	NM_000106.6:c.180+47T>C	-
chr22_42127207_C_T	48	*2/[*13 + *2];*9/*35;*2/*3;*1/*41;*1/*35;*1/*2;*2/*2;*41/*124;*2/*35;*1/*1;*35/*41;*2x2/*4;*2/*5;*2/*33;*2/[*68 + *4];*4/*35;*35/*68x3;*35/*35;*5/*35;*2/*124;*3/*35;*35/[*68 + *4]	rs28371730	intron_variant		CYP2D6*3;CYP2D6*3.001;CYP2D6*3.002;CYP2D6*3.003	CYP2D6*3	NM_000106.6	NM_000106.6:c.1174-215G>A	-
chr22_42127941_G_A	48	*2/[*13 + *2];*9/*35;*2/*3;*1/*41;*1/*35;*1/*2;*2/*2;*41/*124;*2/*35;*1/*1;*35/*41;*2x2/*4;*2/*5;*2/*33;*2/[*68 + *4];*4/*35;*35/*68x3;*35/*35;*5/*35;*2/*124;*3/*35;*35/[*68 + *4]	rs16947,CM930187	missense_variant		CYP2D6*2;CYP2D6*2.001;CYP2D6*2.002;CYP2D6*2.003;CYP2D6*2.004;CYP2D6*2.005;CYP2D6*2.006;CYP2D6*2.007;CYP2D6*2.008;CYP2D6*2.009;CYP2D6*2.010;CYP2D6*2.011;CYP2D6*2.012;CYP2D6*2.013;CYP2D6*2.014;CYP2D6*2.015;CYP2D6*2.016;CYP2D6*2.017;CYP2D6*2.018;CYP2D6*2.019;CYP2D6*2.020;CYP2D6*2.021;CYP2D6*2.022;CYP2D6*2.023;CYP2D6*2.024;CYP2D6*2.025;CYP2D6*2.026;CYP2D6*2.027;CYP2D6*2.028;CYP2D6*2.029;CYP2D6*2.030;…	CYP2D6*2;CYP2D6*8;CYP2D6*11;CYP2D6*12;CYP2D6*14;CYP2D6*17;CYP2D6*20;CYP2D6*21;CYP2D6*28;CYP2D6*29;CYP2D6*30;CYP2D6*31;CYP2D6*32;CYP2D6*34;CYP2D6*35;CYP2D6*40;CYP2D6*41;CYP2D6*42;CYP2D6*45;CYP2D6*46;CYP2D6*51;CYP2D6*55;CYP2D6*58;CYP2D6*59;CYP2D6*65;CYP2D6*69;CYP2D6*73;CYP2D6*84;CYP2D6*85;CYP2D6*91;CYP2D6*98;CYP2D6*102;CYP2D6*103;CYP2D6*104;CYP2D6*105;CYP2D6*111;CYP2D6*114;CYP2D6*117;CYP2D6*121;CYP…	NM_000106.6	NM_000106.6:c.886C>T	NP_000097.3:p.Arg296Cys
chr22_42127001_G_A	47	*2/[*13 + *2];*9/*35;*2/*3;*1/*41;*1/*35;*1/*2;*2/*2;*41/*124;*2/*35;*35/*41;*2x2/*4;*2/*5;*2/*33;*2/[*68 + *4];*4/*35;*35/*68x3;*35/*35;*5/*35;*2/*124;*3/*35;*35/[*68 + *4]	rs4987144	splice_polypyrimidine_tract_variant&intron_variant		CYP2D6*9;CYP2D6*9.001;CYP2D6*9.002;CYP2D6*109;CYP2D6*109.001;CYP2D6*115;CYP2D6*115.001	CYP2D6*9;CYP2D6*109;CYP2D6*115	NM_000106.6	NM_000106.6:c.1174-9C>T	-
chr22_42130571_G_T	47	*2/[*13 + *2];*9/*35;*2/*3;*1/*41;*1/*35;*1/*2;*2/*2;*41/*124;*2/*35;*35/*41;*2x2/*4;*2/*5;*2/*33;*2/[*68 + *4];*4/*35;*35/*68x3;*35/*35;*5/*35;*2/*124;*3/*35;*35/[*68 + *4]	rs1080996	intron_variant		CYP2D6*1.032;CYP2D6*1.040;CYP2D6*1.065;CYP2D6*2.001;CYP2D6*2.005;CYP2D6*2.011;CYP2D6*2.012;CYP2D6*2.013;CYP2D6*2.017;CYP2D6*2.018;CYP2D6*2.019;CYP2D6*2.020;CYP2D6*2.021;CYP2D6*2.022;CYP2D6*2.023;CYP2D6*2.024;CYP2D6*2.027;CYP2D6*2.028;CYP2D6*2.030;CYP2D6*2.033;CYP2D6*2.034;CYP2D6*11.001;CYP2D6*14.001;CYP2D6*15.003;CYP2D6*17.001;CYP2D6*17.002;CYP2D6*17.003;CYP2D6*17.004;CYP2D6*17.005;CYP2D6*17.006;…		NM_000106.6	NM_000106.6:c.180+41C>A	-
chr22_42130578_C_G	47	*2/[*13 + *2];*9/*35;*2/*3;*1/*41;*1/*35;*1/*2;*2/*2;*41/*124;*2/*35;*35/*41;*2x2/*4;*2/*5;*2/*33;*2/[*68 + *4];*4/*35;*35/*68x3;*35/*35;*5/*35;*2/*124;*3/*35;*35/[*68 + *4]	rs1080995	intron_variant		CYP2D6*1.032;CYP2D6*1.040;CYP2D6*1.065;CYP2D6*2.001;CYP2D6*2.005;CYP2D6*2.011;CYP2D6*2.012;CYP2D6*2.013;CYP2D6*2.017;CYP2D6*2.018;CYP2D6*2.019;CYP2D6*2.020;CYP2D6*2.021;CYP2D6*2.022;CYP2D6*2.023;CYP2D6*2.024;CYP2D6*2.027;CYP2D6*2.028;CYP2D6*2.030;CYP2D6*2.033;CYP2D6*2.034;CYP2D6*11.001;CYP2D6*14.001;CYP2D6*15.003;CYP2D6*17.001;CYP2D6*17.002;CYP2D6*17.003;CYP2D6*17.004;CYP2D6*17.005;CYP2D6*17.006;…		NM_000106.6	NM_000106.6:c.180+34G>C	-
chr22_42130547_T_C	46	*2/[*13 + *2];*9/*35;*2/*3;*1/*41;*1/*35;*1/*2;*2/*2;*41/*124;*2/*35;*35/*41;*2x2/*4;*2/*5;*2/*33;*2/[*68 + *4];*4/*35;*35/*68x3;*35/*35;*5/*35;*2/*124;*3/*35;*35/[*68 + *4]	rs1081000	intron_variant		CYP2D6*1.032;CYP2D6*1.040;CYP2D6*1.065;CYP2D6*2.001;CYP2D6*2.005;CYP2D6*2.011;CYP2D6*2.012;CYP2D6*2.013;CYP2D6*2.017;CYP2D6*2.018;CYP2D6*2.019;CYP2D6*2.020;CYP2D6*2.021;CYP2D6*2.022;CYP2D6*2.023;CYP2D6*2.024;CYP2D6*2.027;CYP2D6*2.028;CYP2D6*2.030;CYP2D6*2.033;CYP2D6*2.034;CYP2D6*11.001;CYP2D6*14.001;CYP2D6*15.003;CYP2D6*17.001;CYP2D6*17.002;CYP2D6*17.003;CYP2D6*17.004;CYP2D6*17.005;CYP2D6*17.006;…		NM_000106.6	NM_000106.6:c.180+65A>G	-
chr22_42130569_G_C	46	*2/[*13 + *2];*9/*35;*2/*3;*1/*41;*1/*35;*1/*2;*2/*2;*41/*124;*2/*35;*35/*41;*2x2/*4;*2/*5;*2/*33;*2/[*68 + *4];*4/*35;*35/*68x3;*35/*35;*5/*35;*2/*124;*3/*35;*35/[*68 + *4]	rs1080997	intron_variant		CYP2D6*1.032;CYP2D6*1.040;CYP2D6*1.065;CYP2D6*2.001;CYP2D6*2.005;CYP2D6*2.011;CYP2D6*2.012;CYP2D6*2.013;CYP2D6*2.017;CYP2D6*2.018;CYP2D6*2.019;CYP2D6*2.020;CYP2D6*2.021;CYP2D6*2.022;CYP2D6*2.023;CYP2D6*2.024;CYP2D6*2.027;CYP2D6*2.028;CYP2D6*2.030;CYP2D6*2.033;CYP2D6*2.034;CYP2D6*11.001;CYP2D6*14.001;CYP2D6*15.003;CYP2D6*17.001;CYP2D6*17.002;CYP2D6*17.003;CYP2D6*17.004;CYP2D6*17.005;CYP2D6*17.006;…		NM_000106.6	NM_000106.6:c.180+43C>G	-
chr22_42130559_T_G	45	*2/[*13 + *2];*9/*35;*2/*3;*1/*41;*1/*35;*1/*2;*2/*2;*41/*124;*2/*35;*35/*41;*2x2/*4;*2/*5;*2/*33;*4/*35;*35/*68x3;*35/*35;*5/*35;*2/*124;*3/*35;*35/[*68 + *4]	rs28695233	intron_variant		CYP2D6*1.032;CYP2D6*1.040;CYP2D6*1.065;CYP2D6*2.001;CYP2D6*2.005;CYP2D6*2.011;CYP2D6*2.012;CYP2D6*2.013;CYP2D6*2.017;CYP2D6*2.018;CYP2D6*2.019;CYP2D6*2.020;CYP2D6*2.021;CYP2D6*2.022;CYP2D6*2.023;CYP2D6*2.024;CYP2D6*2.027;CYP2D6*2.028;CYP2D6*2.030;CYP2D6*2.033;CYP2D6*2.034;CYP2D6*11.001;CYP2D6*14.001;CYP2D6*15.003;CYP2D6*17.001;CYP2D6*17.002;CYP2D6*17.003;CYP2D6*17.004;CYP2D6*17.005;CYP2D6*17.006;…		NM_000106.6	NM_000106.6:c.180+53A>C	-
chr22_42130560_C_G	45	*2/[*13 + *2];*9/*35;*2/*3;*1/*41;*1/*35;*1/*2;*2/*2;*41/*124;*2/*35;*35/*41;*2x2/*4;*2/*5;*2/*33;*4/*35;*35/*68x3;*35/*35;*5/*35;*2/*124;*3/*35;*35/[*68 + *4]	rs29001518	intron_variant		CYP2D6*1.032;CYP2D6*1.040;CYP2D6*1.065;CYP2D6*2.001;CYP2D6*2.005;CYP2D6*2.011;CYP2D6*2.012;CYP2D6*2.013;CYP2D6*2.017;CYP2D6*2.018;CYP2D6*2.019;CYP2D6*2.020;CYP2D6*2.021;CYP2D6*2.022;CYP2D6*2.023;CYP2D6*2.024;CYP2D6*2.027;CYP2D6*2.028;CYP2D6*2.030;CYP2D6*2.033;CYP2D6*2.034;CYP2D6*11.001;CYP2D6*14.001;CYP2D6*15.003;CYP2D6*17.001;CYP2D6*17.002;CYP2D6*17.003;CYP2D6*17.004;CYP2D6*17.005;CYP2D6*17.006;…		NM_000106.6	NM_000106.6:c.180+52G>C	-
chr22_42127209_T_C	35	*1/*4;*1/[*68 + *4];[*68 + *4]/[*68 + *4];*4/[*68 + *4];*2x2/*4;*4/*4;*2/[*68 + *4];*1/*1;*4/*35;*35/*68x3;*4/*33;*5/[*68 + *4];*35/[*68 + *4]	rs2004511,COSV62245063	intron_variant		CYP2D6*4.030		NM_000106.6	NM_000106.6:c.1174-217A>G	-
chr22_42128694_T_C	35	*1/*4;*1/[*68 + *4];[*68 + *4]/[*68 + *4];*4/[*68 + *4];*2x2/*4;*4/*4;*2/[*68 + *4];*1/*1;*4/*35;*35/*68x3;*4/*33;*5/[*68 + *4];*35/[*68 + *4]	rs2267447	intron_variant		CYP2D6*2.023;CYP2D6*4.001;CYP2D6*4.004;CYP2D6*4.012;CYP2D6*4.013;CYP2D6*4.014;CYP2D6*4.015;CYP2D6*4.016;CYP2D6*4.017;CYP2D6*4.018;CYP2D6*4.019;CYP2D6*4.020;CYP2D6*4.021;CYP2D6*4.022;CYP2D6*4.023;CYP2D6*4.024;CYP2D6*4.025;CYP2D6*4.026;CYP2D6*4.027;CYP2D6*4.028;CYP2D6*4.029;CYP2D6*4.030;CYP2D6*4.031;CYP2D6*4.032;CYP2D6*4.033;CYP2D6*4.035;CYP2D6*10.002;CYP2D6*10.003;CYP2D6*10.004;CYP2D6*10.005;CYP2D…		NM_000106.6	NM_000106.6:c.666+90A>G	-
chr22_42129809_T_C	34	*1/*4;*1/[*68 + *4];[*68 + *4]/[*68 + *4];*4/[*68 + *4];*2x2/*4;*4/*4;*2/[*68 + *4];*1/*1;*4/*35;*35/*68x3;*4/*33;*5/[*68 + *4];*35/[*68 + *4]	rs28371704,CM994690,COSV62242946	missense_variant		CYP2D6*4.001;CYP2D6*4.002;CYP2D6*4.006;CYP2D6*4.007;CYP2D6*4.008;CYP2D6*4.009;CYP2D6*4.012;CYP2D6*4.013;CYP2D6*4.014;CYP2D6*4.015;CYP2D6*4.016;CYP2D6*4.017;CYP2D6*4.018;CYP2D6*4.020;CYP2D6*4.021;CYP2D6*4.022;CYP2D6*4.023;CYP2D6*4.024;CYP2D6*4.025;CYP2D6*4.026;CYP2D6*4.029;CYP2D6*4.030;CYP2D6*4.031;CYP2D6*4.032;CYP2D6*4.033;CYP2D6*82;CYP2D6*82.001;CYP2D6*160;CYP2D6*160.001	CYP2D6*82;CYP2D6*160	NM_000106.6	NM_000106.6:c.281A>G	NP_000097.3:p.His94Arg
chr22_42129819_G_T	34	*1/*4;*1/[*68 + *4];[*68 + *4]/[*68 + *4];*4/[*68 + *4];*2x2/*4;*4/*4;*2/[*68 + *4];*1/*1;*4/*35;*35/*68x3;*4/*33;*5/[*68 + *4];*35/[*68 + *4]	rs28371703,CM994689,COSV62242960	missense_variant		CYP2D6*4.001;CYP2D6*4.002;CYP2D6*4.006;CYP2D6*4.007;CYP2D6*4.008;CYP2D6*4.009;CYP2D6*4.012;CYP2D6*4.013;CYP2D6*4.014;CYP2D6*4.015;CYP2D6*4.016;CYP2D6*4.017;CYP2D6*4.018;CYP2D6*4.020;CYP2D6*4.021;CYP2D6*4.022;CYP2D6*4.023;CYP2D6*4.024;CYP2D6*4.025;CYP2D6*4.026;CYP2D6*4.029;CYP2D6*4.030;CYP2D6*4.031;CYP2D6*4.032;CYP2D6*4.033;CYP2D6*74;CYP2D6*74.001;CYP2D6*82;CYP2D6*82.001;CYP2D6*160;CYP2D6*160.001	CYP2D6*74;CYP2D6*82;CYP2D6*160	NM_000106.6	NM_000106.6:c.271C>A	NP_000097.3:p.Leu91Met
chr22_42130692_G_A	34	*1/*4;*1/[*68 + *4];[*68 + *4]/[*68 + *4];*4/[*68 + *4];*2x2/*4;*4/*4;*2/[*68 + *4];*1/*1;*4/*35;*35/*68x3;*5/[*68 + *4];*35/[*68 + *4]	rs1065852,CM900081,COSV62243216	missense_variant		CYP2D6*4.001;CYP2D6*4.002;CYP2D6*4.003;CYP2D6*4.004;CYP2D6*4.005;CYP2D6*4.006;CYP2D6*4.007;CYP2D6*4.008;CYP2D6*4.009;CYP2D6*4.010;CYP2D6*4.011;CYP2D6*4.013;CYP2D6*4.014;CYP2D6*4.015;CYP2D6*4.016;CYP2D6*4.017;CYP2D6*4.018;CYP2D6*4.019;CYP2D6*4.020;CYP2D6*4.021;CYP2D6*4.022;CYP2D6*4.023;CYP2D6*4.024;CYP2D6*4.025;CYP2D6*4.026;CYP2D6*4.027;CYP2D6*4.028;CYP2D6*4.029;CYP2D6*4.030;CYP2D6*4.031;CYP2D6*4.…	CYP2D6*10;CYP2D6*36;CYP2D6*37;CYP2D6*47;CYP2D6*49;CYP2D6*52;CYP2D6*54;CYP2D6*64;CYP2D6*65;CYP2D6*69;CYP2D6*72;CYP2D6*87;CYP2D6*94;CYP2D6*95;CYP2D6*99;CYP2D6*100;CYP2D6*101;CYP2D6*114;CYP2D6*132;CYP2D6*142;CYP2D6*147;CYP2D6*177	NM_000106.6	NM_000106.6:c.100C>T	NP_000097.3:p.Pro34Ser
chr22_42129796_G_C	33	*1/*4;*1/[*68 + *4];[*68 + *4]/[*68 + *4];*4/[*68 + *4];*2x2/*4;*4/*4;*2/[*68 + *4];*1/*1;*4/*35;*35/*68x3;*4/*33;*5/[*68 + *4];*35/[*68 + *4]	rs28371705	synonymous_variant		CYP2D6*2.005;CYP2D6*4.001;CYP2D6*4.002;CYP2D6*4.006;CYP2D6*4.007;CYP2D6*4.008;CYP2D6*4.009;CYP2D6*4.011;CYP2D6*4.012;CYP2D6*4.013;CYP2D6*4.014;CYP2D6*4.015;CYP2D6*4.016;CYP2D6*4.017;CYP2D6*4.018;CYP2D6*4.020;CYP2D6*4.021;CYP2D6*4.022;CYP2D6*4.023;CYP2D6*4.024;CYP2D6*4.025;CYP2D6*4.026;CYP2D6*4.029;CYP2D6*4.030;CYP2D6*4.031;CYP2D6*4.032;CYP2D6*4.033;CYP2D6*82.001		NM_000106.6	NM_000106.6:c.294C>G	NP_000097.3:p.Thr98%3D
chr22_42128945_C_T	29	*1/*4;*1/[*68 + *4];[*68 + *4]/[*68 + *4];*4/[*68 + *4];*2x2/*4;*4/*4;*1/*1;*4/*35;*4/*33;*5/[*68 + *4];*35/[*68 + *4]	rs3892097,COSV62243440,CS900241	splice_acceptor_variant		CYP2D6*4;CYP2D6*4.001;CYP2D6*4.002;CYP2D6*4.003;CYP2D6*4.004;CYP2D6*4.005;CYP2D6*4.006;CYP2D6*4.007;CYP2D6*4.008;CYP2D6*4.009;CYP2D6*4.010;CYP2D6*4.011;CYP2D6*4.012;CYP2D6*4.013;CYP2D6*4.014;CYP2D6*4.015;CYP2D6*4.016;CYP2D6*4.017;CYP2D6*4.018;CYP2D6*4.019;CYP2D6*4.020;CYP2D6*4.021;CYP2D6*4.022;CYP2D6*4.023;CYP2D6*4.024;CYP2D6*4.025;CYP2D6*4.026;CYP2D6*4.027;CYP2D6*4.028;CYP2D6*4.029;CYP2D6*4.030;…	CYP2D6*4	NM_000106.6	NM_000106.6:c.506-1G>A	-
chr22_42130761_C_T	22	*9/*35;*1/*35;*2/*35;*1/*1;*35/*41;*4/*35;*35/*68x3;*35/*35;*5/*35;*3/*35;*35/[*68 + *4]	rs769258,CM033368,COSV62244550	missense_variant		CYP2D6*35;CYP2D6*35.001;CYP2D6*35.002;CYP2D6*35.003;CYP2D6*35.004;CYP2D6*35.005;CYP2D6*35.006;CYP2D6*35.007;CYP2D6*143;CYP2D6*143.001;CYP2D6*172;CYP2D6*172.001;CYP2D6*175;CYP2D6*175.001	CYP2D6*35;CYP2D6*143;CYP2D6*172;CYP2D6*175	NM_000106.6	NM_000106.6:c.31G>A	NP_000097.3:p.Val11Met
chr22_42129623_C_T	15	*1/*41;*1/*2;*1/*5;*1/*1	rs1081004	intron_variant		CYP2D6*1.009;CYP2D6*1.012;CYP2D6*1.013;CYP2D6*1.014;CYP2D6*1.015;CYP2D6*1.016;CYP2D6*1.061;CYP2D6*15.001;CYP2D6*22.001;CYP2D6*118.001		NM_000106.6	NM_000106.6:c.352+115G>A	-
chr22_42127356_G_T	11	*1/*4;*4/*35;*4/*33;*4/*4;*4/[*68 + *4]	rs28371729	intron_variant		CYP2D6*150;CYP2D6*150.001;CYP2D6*150.002	CYP2D6*150	NM_000106.6	NM_000106.6:c.1173+91C>A	-
chr22_42128308_C_A	7	*2/*33;*1/*33;*4/*33	rs28371717,COSV62244303	missense_variant		CYP2D6*33;CYP2D6*33.001;CYP2D6*33.002	CYP2D6*33	NM_000106.6	NM_000106.6:c.709G>T	NP_000097.3:p.Ala237Ser
chr22_42128216_G_T	6	[*68 + *4]/[*68 + *4];*4/[*68 + *4];*35/*68x3;*1/*2;*5/[*68 + *4]	rs28371718,COSV104666744	synonymous_variant		CYP2D6*1.004;CYP2D6*1.047;CYP2D6*2.007;CYP2D6*2.025;CYP2D6*2.026;CYP2D6*2.028;CYP2D6*12.002;CYP2D6*45.001;CYP2D6*45.002;CYP2D6*45.003;CYP2D6*45.004;CYP2D6*46.001;CYP2D6*46.002;CYP2D6*46.003;CYP2D6*146.001		NM_000106.6	NM_000106.6:c.801C>A	NP_000097.3:p.Pro267%3D
chr22_42130522_G_A	6	*1/*4;*1/*1;*1/*2	rs29001678	intron_variant		CYP2D6*1.018;CYP2D6*1.020;CYP2D6*1.021;CYP2D6*1.022;CYP2D6*1.023;CYP2D6*1.031;CYP2D6*2.017;CYP2D6*15.003;CYP2D6*127.001		NM_000106.6	NM_000106.6:c.180+90C>T	-
chr22_42127803_C_T	5	*1/*41;*41/*124;*35/*41	rs28371725,COSV62244295,CS045903	intron_variant		CYP2D6*32;CYP2D6*32.001;CYP2D6*41;CYP2D6*41.001;CYP2D6*41.002;CYP2D6*41.003;CYP2D6*41.004;CYP2D6*41.005;CYP2D6*41.006;CYP2D6*41.007;CYP2D6*69;CYP2D6*69.001;CYP2D6*91;CYP2D6*91.001;CYP2D6*119;CYP2D6*119.001;CYP2D6*123;CYP2D6*123.001;CYP2D6*138;CYP2D6*138.001;CYP2D6*158;CYP2D6*158.001	CYP2D6*32;CYP2D6*41;CYP2D6*69;CYP2D6*91;CYP2D6*119;CYP2D6*123;CYP2D6*138;CYP2D6*158	NM_000106.6	NM_000106.6:c.985+39G>A	-
chr22_42128542_T_C	5	[*68 + *4]/[*68 + *4];*4/[*68 + *4];*35/*68x3;*5/[*68 + *4]	rs1291006006	intron_variant				NM_000106.6	NM_000106.6:c.667-192A>G	-
chr22_42128980_C_T	5	[*68 + *4]/[*68 + *4];*4/[*68 + *4];*35/*68x3;*5/[*68 + *4]	rs113678157,COSV62243279	intron_variant				NM_000106.6	NM_000106.6:c.506-36G>A	-
chr22_42129008_T_G	5	[*68 + *4]/[*68 + *4];*4/[*68 + *4];*35/*68x3;*5/[*68 + *4]	rs200002499	intron_variant		CYP2D6*35.007;CYP2D6*121.001;CYP2D6*146.001		NM_000106.6	NM_000106.6:c.505+25A>C	-
chr22_42129036_A_C	5	[*68 + *4]/[*68 + *4];*4/[*68 + *4];*35/*68x3;*5/[*68 + *4]	rs1135826,COSV62245215	intron_variant		CYP2D6*121;CYP2D6*121.001	CYP2D6*121	NM_000106.6	NM_000106.6:c.502T>G	NP_000097.3:p.Ser168Ala
chr22_42129037_G_T	5	[*68 + *4]/[*68 + *4];*4/[*68 + *4];*35/*68x3;*5/[*68 + *4]	rs1135825,COSV62245219	intron_variant		CYP2D6*121;CYP2D6*121.001	CYP2D6*121	NM_000106.6	NM_000106.6:c.501C>A	NP_000097.3:p.His167Gln
chr22_42127526_C_T	4	[*68 + *4]/[*68 + *4];*35/*68x3;*4/[*68 + *4];*5/[*68 + *4]	rs1058172,COSV62242932	missense_variant		CYP2D6*4.021;CYP2D6*127;CYP2D6*127.001;CYP2D6*139;CYP2D6*139.001	CYP2D6*127;CYP2D6*139	NM_000106.6	NM_000106.6:c.1094G>A	NP_000097.3:p.Arg365His
chr22_42128071_C_G	4	*1/*1;*1/*2	rs187203531	intron_variant		CYP2D6*1.034		NM_000106.6	NM_000106.6:c.844-88G>C	-
chr22_42128130_C_T	4	[*68 + *4]/[*68 + *4];*35/*68x3;*4/[*68 + *4];*5/[*68 + *4]	rs28371721	intron_variant		CYP2D6*2.012;CYP2D6*2.023;CYP2D6*2.034;CYP2D6*12.002;CYP2D6*45.001;CYP2D6*45.002;CYP2D6*45.003;CYP2D6*45.004;CYP2D6*46.001;CYP2D6*46.002;CYP2D6*46.003		NM_000106.6	NM_000106.6:c.843+44G>A	-
chr22_42128185_C_T	4	[*68 + *4]/[*68 + *4];*35/*68x3;*4/[*68 + *4];*5/[*68 + *4]	rs77913725	missense_variant		CYP2D6*81;CYP2D6*81.001;CYP2D6*86;CYP2D6*86.001	CYP2D6*81;CYP2D6*86	NM_000106.6	NM_000106.6:c.832G>A	NP_000097.3:p.Glu278Lys
chr22_42128433_T_A	4	[*68 + *4]/[*68 + *4];*35/*68x3;*4/[*68 + *4];*5/[*68 + *4]	rs749867663,COSV62245670	intron_variant		CYP2D6*15.002		NM_000106.6	NM_000106.6:c.667-83A>T	-
chr22_42128500_C_CCT	4	[*68 + *4]/[*68 + *4];*35/*68x3;*4/[*68 + *4];*5/[*68 + *4]	rs745375479	intron_variant				NM_000106.6	NM_000106.6:c.667-152_667-151dup	-
chr22_42128543_G_A	4	[*68 + *4]/[*68 + *4];*35/*68x3;*4/[*68 + *4];*5/[*68 + *4]	rs1413358805	intron_variant				NM_000106.6	NM_000106.6:c.667-193C>T	-
chr22_42128550_AT_A	4	[*68 + *4]/[*68 + *4];*35/*68x3;*4/[*68 + *4];*5/[*68 + *4]	rs1454767586	intron_variant				NM_000106.6	NM_000106.6:c.667-201del	-
chr22_42128555_A_G	4	[*68 + *4]/[*68 + *4];*35/*68x3;*4/[*68 + *4];*5/[*68 + *4]	rs1388913350	intron_variant				NM_000106.6	NM_000106.6:c.667-205T>C	-
chr22_42129042_T_C	4	[*68 + *4]/[*68 + *4];*35/*68x3;*4/[*68 + *4];*5/[*68 + *4]	rs1135824,COSV62243047	intron_variant		CYP2D6*3.002;CYP2D6*103;CYP2D6*103.001;CYP2D6*121;CYP2D6*121.001	CYP2D6*103;CYP2D6*121	NM_000106.6	NM_000106.6:c.496A>G	NP_000097.3:p.Asn166Asp
chr22_42126617_AG_A	3	*35/*68x3;*4/[*68 + *4];*5/[*68 + *4]	rs200304972	frameshift_variant				NM_000106.6	NM_000106.6:c.1450del	NP_000097.3:p.Leu484TrpfsTer2
chr22_42126980_TGA_T	3	*41/*124;*2/*124	rs757396767	frameshift_variant	recruited as novel LoF	CYP2D6*124;CYP2D6*124.001;CYP2D6*124.002	CYP2D6*124	NM_000106.6	NM_000106.6:c.1184_1185del	NP_000097.3:p.Leu395HisfsTer11
chr22_42128001_C_G	3	*35/*68x3;*4/[*68 + *4];*5/[*68 + *4]	rs768552222	intron_variant				NM_000106.6	NM_000106.6:c.844-18G>C	-
chr22_42128007_C_CAG	3	*35/*68x3;*4/[*68 + *4];*5/[*68 + *4]	rs1018496392	intron_variant				NM_000106.6	NM_000106.6:c.844-25_844-24insCT	-
chr22_42128173_CCTT_C	3	*9/*35;*1/*9	rs5030656	inframe_deletion&splice_region_variant		CYP2D6*9;CYP2D6*9.001;CYP2D6*9.002;CYP2D6*109;CYP2D6*109.001;CYP2D6*115;CYP2D6*115.001	CYP2D6*9;CYP2D6*109;CYP2D6*115	NM_000106.6	NM_000106.6:c.841_843del	NP_000097.3:p.Lys281del
chr22_42128181_A_T	3	[*68 + *4]/[*68 + *4];*35/*68x3;*4/[*68 + *4]	rs1135828	missense_variant		CYP2D6*81;CYP2D6*81.001;CYP2D6*86;CYP2D6*86.001;CYP2D6*176;CYP2D6*176.001	CYP2D6*81;CYP2D6*86;CYP2D6*176	NM_000106.6	NM_000106.6:c.836T>A	NP_000097.3:p.Met279Lys
chr22_42128241_CT_C	3	*2/*3;*1/*3;*3/*35	rs35742686,CD900279,COSV62243816	frameshift_variant		CYP2D6*3;CYP2D6*3.001;CYP2D6*3.002;CYP2D6*3.003	CYP2D6*3	NM_000106.6	NM_000106.6:c.775del	NP_000097.3:p.Arg259GlyfsTer2
chr22_42128321_A_G	3	[*68 + *4]/[*68 + *4];*35/*68x3;*4/[*68 + *4]	rs17002852,COSV62245390	synonymous_variant		CYP2D6*2.003;CYP2D6*2.007;CYP2D6*41.002;CYP2D6*131.001;CYP2D6*149.001		NM_000106.6	NM_000106.6:c.696T>C	NP_000097.3:p.His232%3D
chr22_42128399_C_T	3	[*68 + *4]/[*68 + *4];*35/*68x3;*5/[*68 + *4]	rs879014378	intron_variant		CYP2D6*4.031		NM_000106.6	NM_000106.6:c.667-49G>A	-
chr22_42128406_A_C	3	[*68 + *4]/[*68 + *4];*35/*68x3;*5/[*68 + *4]	rs867349751,COSV100637333	intron_variant		CYP2D6*4.031		NM_000106.6	NM_000106.6:c.667-56T>G	-
chr22_42128552_A_C	3	[*68 + *4]/[*68 + *4];*35/*68x3;*4/[*68 + *4]	rs915922776	intron_variant				NM_000106.6	NM_000106.6:c.667-202T>G	-
chr22_42128706_T_C	3	[*68 + *4]/[*68 + *4];*35/*68x3;*5/[*68 + *4]	rs111564371,COSV62243387	intron_variant		CYP2D6*139.001		NM_000106.6	NM_000106.6:c.666+78A>G	-
chr22_42128711_C_G	3	[*68 + *4]/[*68 + *4];*35/*68x3;*5/[*68 + *4]	rs112568578,COSV62245461	intron_variant		CYP2D6*139.001		NM_000106.6	NM_000106.6:c.666+73G>C	-
chr22_42128793_A_G	3	[*68 + *4]/[*68 + *4];*35/*68x3;*5/[*68 + *4]	rs28371713,COSV62242916	synonymous_variant		CYP2D6*1.055;CYP2D6*1.061;CYP2D6*2.023;CYP2D6*139.001		NM_000106.6	NM_000106.6:c.657T>C	NP_000097.3:p.Phe219%3D
chr22_42128812_A_G	3	*35/*68x3;*4/[*68 + *4];*5/[*68 + *4]	rs199535154,CM994691,COSV62244685	missense_variant		CYP2D6*20;CYP2D6*20.001;CYP2D6*150;CYP2D6*150.001;CYP2D6*150.002	CYP2D6*20;CYP2D6*150	NM_000106.6	NM_000106.6:c.638T>C	NP_000097.3:p.Leu213Pro
chr22_42126548_G_A	2	[*68 + *4]/[*68 + *4];*35/*68x3	rs201759814,COSV62243459	downstream_gene_variant		CYP2D6*4.016;CYP2D6*4.031		NM_000106.6	NM_000106.6:c.*26C>T	-
chr22_42126663_G_C	2	*35/*68x3;*4/[*68 + *4]	rs1135833,COSV62243555	missense_variant		CYP2D6*4.013;CYP2D6*4.031;CYP2D6*36;CYP2D6*36.001;CYP2D6*36.002;CYP2D6*36.003;CYP2D6*36.004;CYP2D6*36.005;CYP2D6*83;CYP2D6*83.001;CYP2D6*83.002;CYP2D6*83.003;CYP2D6*141;CYP2D6*141.001	CYP2D6*36;CYP2D6*83;CYP2D6*141	NM_000106.6	NM_000106.6:c.1405C>G	NP_000097.3:p.Pro469Ala
chr22_42126667_C_G	2	*35/*68x3;*4/[*68 + *4]	rs1135832,COSV100637356	synonymous_variant		CYP2D6*4.013;CYP2D6*4.031;CYP2D6*36;CYP2D6*36.001;CYP2D6*36.002;CYP2D6*36.003;CYP2D6*36.004;CYP2D6*36.005;CYP2D6*83;CYP2D6*83.001;CYP2D6*83.002;CYP2D6*83.003;CYP2D6*141;CYP2D6*141.001	CYP2D6*36;CYP2D6*83;CYP2D6*141	NM_000106.6	NM_000106.6:c.1401G>C	NP_000097.3:p.Ser467%3D
chr22_42127634_C_A	2	[*68 + *4]/[*68 + *4];*35/*68x3	rs3915951,COSV62242939	missense_variant&splice_region_variant		CYP2D6*177;CYP2D6*177.001	CYP2D6*177	NM_000106.6	NM_000106.6:c.986G>T	NP_000097.3:p.Arg329Leu
chr22_42127887_G_T	2	*1/*1	chr22_42127887_G_T	missense_variant	Novel			NM_000106.6	NM_000106.6:c.940C>A	NP_000097.3:p.Leu314Met
chr22_42128325_A_G	2	[*68 + *4]/[*68 + *4];*35/*68x3	rs17002853,CM1612887	missense_variant		CYP2D6*131;CYP2D6*131.001	CYP2D6*131	NM_000106.6	NM_000106.6:c.692T>C	NP_000097.3:p.Leu231Pro
chr22_42128367_G_C	2	[*68 + *4]/[*68 + *4];*35/*68x3	rs79331140	splice_polypyrimidine_tract_variant&intron_variant		CYP2D6*4.031		NM_000106.6	NM_000106.6:c.667-17C>G	-
chr22_42128380_C_T	2	[*68 + *4]/[*68 + *4];*35/*68x3	rs77593160	intron_variant		CYP2D6*4.031		NM_000106.6	NM_000106.6:c.667-30G>A	-
chr22_42128741_G_A	2	[*68 + *4]/[*68 + *4];*35/*68x3	rs113889384	intron_variant		CYP2D6*1.035;CYP2D6*139.001		NM_000106.6	NM_000106.6:c.666+43C>T	-
chr22_42128760_ACTCCTCGGT_A	2	[*68 + *4]/[*68 + *4];*35/*68x3	rs1257757211	intron_variant		CYP2D6*4.030		NM_000106.6	NM_000106.6:c.666+15_666+23del	-
chr22_42128774_C_T	2	*35/*68x3;*5/[*68 + *4]	rs368129875	intron_variant		CYP2D6*4.030		NM_000106.6	NM_000106.6:c.666+10G>A	-
chr22_42128813_G_A	2	*35/*68x3;*5/[*68 + *4]	rs150163869,COSV100637429	synonymous_variant		CYP2D6*1.003;CYP2D6*20;CYP2D6*20.001;CYP2D6*124.002;CYP2D6*150;CYP2D6*150.001;CYP2D6*150.002	CYP2D6*20;CYP2D6*150	NM_000106.6	NM_000106.6:c.637C>T	NP_000097.3:p.Leu213%3D
chr22_42126633_C_G	1	*35/*68x3	rs1135837	missense_variant		CYP2D6*4.013;CYP2D6*4.031;CYP2D6*36;CYP2D6*36.001;CYP2D6*36.002;CYP2D6*36.003;CYP2D6*36.004;CYP2D6*36.005;CYP2D6*83;CYP2D6*83.001;CYP2D6*83.002;CYP2D6*83.003;CYP2D6*141;CYP2D6*141.001	CYP2D6*36;CYP2D6*83;CYP2D6*141	NM_000106.6	NM_000106.6:c.1435G>C	NP_000097.3:p.Gly479Arg
chr22_42126636_G_A	1	*35/*68x3	rs28371735	missense_variant		CYP2D6*4.013;CYP2D6*4.031;CYP2D6*36;CYP2D6*36.001;CYP2D6*36.002;CYP2D6*36.003;CYP2D6*36.004;CYP2D6*36.005;CYP2D6*83;CYP2D6*83.001;CYP2D6*83.002;CYP2D6*83.003;CYP2D6*141;CYP2D6*141.001	CYP2D6*36;CYP2D6*83;CYP2D6*141	NM_000106.6	NM_000106.6:c.1432C>T	NP_000097.3:p.His478Tyr
chr22_42126658_A_G	1	*35/*68x3	rs1135836	synonymous_variant		CYP2D6*4.013;CYP2D6*4.031;CYP2D6*36;CYP2D6*36.001;CYP2D6*36.002;CYP2D6*36.003;CYP2D6*36.004;CYP2D6*36.005;CYP2D6*83;CYP2D6*83.001;CYP2D6*83.002;CYP2D6*83.003;CYP2D6*141;CYP2D6*141.001	CYP2D6*36;CYP2D6*83;CYP2D6*141	NM_000106.6	NM_000106.6:c.1410T>C	NP_000097.3:p.Thr470%3D
chr22_42126660_T_C	1	*35/*68x3	rs1135835	missense_variant		CYP2D6*4.013;CYP2D6*4.031;CYP2D6*36;CYP2D6*36.001;CYP2D6*36.002;CYP2D6*36.003;CYP2D6*36.004;CYP2D6*36.005;CYP2D6*83;CYP2D6*83.001;CYP2D6*83.002;CYP2D6*83.003;CYP2D6*141;CYP2D6*141.001	CYP2D6*36;CYP2D6*83;CYP2D6*141	NM_000106.6	NM_000106.6:c.1408A>G	NP_000097.3:p.Thr470Ala
chr22_42127398_A_G	1	*1/*4	rs28578778	intron_variant		CYP2D6*4.019		NM_000106.6	NM_000106.6:c.1173+49T>C	-
chr22_42127707_A_G	1	*35/*68x3	rs1931164842	intron_variant				NM_000106.6	NM_000106.6:c.986-73T>C	-
chr22_42127824_T_G	1	*35/*68x3	rs1602570291	intron_variant				NM_000106.6	NM_000106.6:c.985+18A>C	-
chr22_42127825_T_G	1	*35/*68x3	chr22_42127825_T_G	intron_variant	Novel			NM_000106.6	NM_000106.6:c.985+17A>C	-
chr22_42127855_A_G	1	*35/*68x3	rs28371724	synonymous_variant				NM_000106.6	NM_000106.6:c.972T>C	NP_000097.3:p.His324%3D
chr22_42127895_G_A	1	*35/*68x3	rs1135830,COSV62244767	missense_variant				NM_000106.6	NM_000106.6:c.932C>T	NP_000097.3:p.Ser311Leu
chr22_42127916_G_A	1	*35/*68x3	rs748572154	missense_variant				NM_000106.6	NM_000106.6:c.911C>T	NP_000097.3:p.Ser304Phe
chr22_42127917_A_G	1	*35/*68x3	rs770674043	missense_variant				NM_000106.6	NM_000106.6:c.910T>C	NP_000097.3:p.Ser304Pro
chr22_42127926_C_T	1	*35/*68x3	rs1058171	missense_variant				NM_000106.6	NM_000106.6:c.901G>A	NP_000097.3:p.Asp301Asn
chr22_42127928_G_C	1	*35/*68x3	rs1058170	missense_variant				NM_000106.6	NM_000106.6:c.899C>G	NP_000097.3:p.Ala300Gly
chr22_42127973_T_C	1	*35/*68x3	rs1135829	missense_variant		CYP2D6*115;CYP2D6*115.001;CYP2D6*132;CYP2D6*132.001	CYP2D6*115;CYP2D6*132	NM_000106.6	NM_000106.6:c.854A>G	NP_000097.3:p.Asn285Ser
chr22_42128012_C_T	1	*35/*68x3	rs773065145	intron_variant				NM_000106.6	NM_000106.6:c.844-29G>A	-
chr22_42128771_T_C	1	*35/*68x3	rs1413970459	intron_variant		CYP2D6*4.030		NM_000106.6	NM_000106.6:c.666+13A>G	-
chr22_42128818_T_TC	1	*35/*68x3	rs763609904	frameshift_variant		CYP2D6*150;CYP2D6*150.001;CYP2D6*150.002	CYP2D6*150	NM_000106.6	NM_000106.6:c.631dup	NP_000097.3:p.Glu211GlyfsTer43
chr22_42129174_C_A	1	*35/*68x3	rs1135823,CM087932,COSV62244641	intron_variant		CYP2D6*36.004;CYP2D6*53;CYP2D6*53.001	CYP2D6*53	NM_000106.6	NM_000106.6:c.364G>T	NP_000097.3:p.Ala122Ser
chr22_42129180_A_T	1	*35/*68x3	rs1135822,CM092492,COSV62244165	intron_variant		CYP2D6*36.004;CYP2D6*49;CYP2D6*49.001;CYP2D6*53;CYP2D6*53.001	CYP2D6*49;CYP2D6*53	NM_000106.6	NM_000106.6:c.358T>A	NP_000097.3:p.Phe120Ile
chr22_42129754_G_A	1	*1/*4	rs1081003,COSV106062368,COSV62243464	synonymous_variant		CYP2D6*2.002;CYP2D6*4.004;CYP2D6*4.019;CYP2D6*4.027;CYP2D6*4.028;CYP2D6*4.035;CYP2D6*10.002;CYP2D6*10.003;CYP2D6*10.004;CYP2D6*10.005;CYP2D6*10.006;CYP2D6*10.007;CYP2D6*10.008;CYP2D6*36.001;CYP2D6*36.002;CYP2D6*36.003;CYP2D6*36.004;CYP2D6*36.005;CYP2D6*37.001;CYP2D6*47.001;CYP2D6*49.001;CYP2D6*52.001;CYP2D6*52.002;CYP2D6*54.001;CYP2D6*56.002;CYP2D6*56.003;CYP2D6*72.001;CYP2D6*87.001;CYP2D6*94.001…		NM_000106.6	NM_000106.6:c.336C>T	NP_000097.3:p.Phe112%3D
chr22_42129770_G_T	1	*35/*68x3	rs28371706,CM960483,COSV62243897	missense_variant		CYP2D6*82;CYP2D6*82.001	CYP2D6*82	NM_000106.6	NM_000106.6:c.320C>A	NP_000097.3:p.Thr107Asn

## Sheet: Supplementary Data 9
Supplementary Data 9. Linear regression results assessing CYP2D6 diplotype effects on metoprolol metabolic ratios: Models are additionally adjusted for CYP2D6 inhibitors. The last table represents results with the effect of novel CYP2D6 missense variant chr22:42127887 G>T
CYP2D6 NMa diplotype model (n=108; excluded diplotypes with only one individual)	Estimate	Standar error	P-value	CI 2.5 %	CI 97.5 %
CYP2D6 inhibitors	0.492149	0.20624	0.0189806	0.0879262	0.896373
*2x2/*4	1.52945	0.47041	0.00158517	0.607466	2.45144
*4/[*68 + *4]	7.0487	0.356945	1.40845e-35	6.3491	7.7483
*4/*4	6.70764	0.359376	1.04355e-33	6.00328	7.412
*41/*124	2.70874	0.43325	1.11655e-08	1.85959	3.55789
NMa/[*68 + *4]	1.30433	0.227124	1.09065e-07	0.859176	1.74949
NMa/*3	0.774717	0.356945	0.0324425	0.0751176	1.47432
NMa/*4	1.02871	0.179546	1.15631e-07	0.676805	1.38061
NMa/*41	1.40575	0.356945	0.00015555	0.706148	2.10535
NMa/*5	1.00639	0.207354	4.69311e-06	0.599979	1.41279
NMa/*9	1.75864	0.374625	8.88483e-06	1.02438	2.49289
Contrast	P-value
NMa/[*68 + *4] vs NMa/*4	0.3042
NMa/*41 vs NMa/*4	0.3273
NMa/*9 vs NMa/*4	0.07244
NMa/*9 vs NMa/*41	0.4906
*41/*124 vs NMa/*41	0.01963
*41/*124 vs *4/*4	1.184e-10
NMa/*3 vs NMa/*4	0.5088
CYP2D6 diplotype model (n=98; excluded diplotypes with only one individual)	Estimate	Standar error	P-value	CI 2.5 %	CI 97.5 %
CYP2D6 inhibitors	0.623628	0.239281	0.0109373	0.154646	1.09261
*1/[*68 + *4]	1.36191	0.279967	5.74522e-06	0.813189	1.91064
*1/*2	0.316467	0.229252	0.171347	-0.132859	0.765792
*1/*33	0.217506	0.332142	0.514461	-0.43348	0.868491
*1/*35	-0.381182	0.259391	0.145661	-0.88958	0.127215
*1/*4	1.01143	0.229252	3.20557e-05	0.562102	1.46075
*1/*41	1.73925	0.454013	0.000254755	0.849398	2.6291
*1/*5	1.17136	0.263167	2.77202e-05	0.65556	1.68715
*1/*9	1.84098	0.464974	0.000163384	0.929648	2.75231
*2/*2	0.14889	0.377167	0.694084	-0.590343	0.888123
*2/*33	-0.499468	0.454013	0.274621	-1.38932	0.390381
*2/*35	-0.227936	0.454013	0.617031	-1.11779	0.661913
*2/*5	0.600445	0.454013	0.189808	-0.289404	1.49029
*2x2/*4	1.41352	0.504877	0.00642581	0.423984	2.40307
*4/[*68 + *4]	7.06425	0.377167	8.64394e-31	6.32502	7.80348
*4/*35	0.989953	0.377167	0.0104077	0.25072	1.72919
*4/*4	6.67937	0.381823	6.76153e-29	5.93101	7.42773
*41/*124	2.72429	0.454013	5.63273e-08	1.83444	3.61414
CYP2D6 diplotype model with missense variant added to the model (n=98; excluded diplotypes with only one individual)	Estimate	Standar error	P-value	CI 2.5 %	CI 97.5 %
Novel missense chr22:42127887 G>T	0.527782	0.454316	0.248897	-0.36266	1.41823
CYP2D6 inhibitors	0.635309	0.238965	0.00951744	0.166947	1.10367
*1/[*68 + *4]	1.40187	0.281459	3.7173e-06	0.850224	1.95352
*1/*2	0.355259	0.231171	0.128394	-0.0978276	0.808346
*1/*33	0.257466	0.333189	0.442017	-0.395573	0.910505
*1/*35	-0.345603	0.260625	0.188692	-0.856418	0.165213
*1/*4	1.05022	0.231171	1.99234e-05	0.597133	1.50331
*1/*41	1.77921	0.454316	0.00019143	0.888765	2.66965
*1/*5	1.21132	0.26483	1.77399e-05	0.692261	1.73037
*1/*9	1.8751	0.464877	0.000127119	0.963957	2.78624
*2/*2	0.188851	0.377904	0.61867	-0.551827	0.929528
*2/*33	-0.459508	0.454316	0.314939	-1.34995	0.430935
*2/*35	-0.187976	0.454316	0.680188	-1.07842	0.702467
*2/*5	0.640405	0.454316	0.162632	-0.250037	1.53085
*2x2/*4	1.4418	0.504352	0.00545311	0.453293	2.43031
*4/[*68 + *4]	7.10421	0.377904	1.06634e-30	6.36353	7.84489
*4/*35	1.02991	0.377904	0.00792749	0.289236	1.77059
*4/*4	6.71543	0.382244	7.73294e-29	5.96625	7.46462
*41/*124	2.76425	0.454316	4.08676e-08	1.87381	3.65469

## Sheet: Supplementary Data 10
Supplementary Data 10. Presence of CYP2D6 and CYP2C19 inhibitors among study participants to assess the impact of drug–drug interactions. The table summarizes inhibitor exposure based on prescription history within six months prior to the study visit and the detection of corresponding drug peaks in plasma.
		Prescription		Measured					Prescription		Measured
NMa_diplotype_CYP2D6	log_ratio4	CYP2D6_inhibitors_prescription_name	CYP2D6_inhibitors_prescription_binary	Drug_and_metabolites_found	CYP2D6_inhibitor measured	CYP2D6_inhibitors_included_model	NMa_diplotype_CYP2C19	log_ratio2	CYP2C19_inhibitors_prescription_name	CYP2C19_inhibitors_prescription_binary	Drug_and_metabolites_found	CYP2C19_inhibitor measured	CYP2C19_inhibitors_included_model
*2x2/*4	1.29606	Duloxetine; Fluoxetine	1	Fluoxetine; Norfluoxetine	1	1	*17/*37	2.57112	Fluoxetine	1	Fluoxetine; Norfluoxetine	1	1
[*68 + *4]/[*68 + *4]	5.62052	Sertraline	1	Quetiapine; N-desalkyl quetiapine; Sertraline; N-desmethyl sertraline	1	1	NMa/*37	-0.106954		0	Quetiapine; N-desalkyl quetiapine; Sertraline; N-desmethyl sertraline	0	0
NMa/*9	1.26707	Celecoxib*	1	Zolpidem	0	1	*2/*37	2.75211		0	Zolpidem	0	0
NMa/NMa	1.55456	Bupropion	1	Bupropion; Hydroxybupropion; Diazepam; Nordiazepam; Oxazepam; Sertraline; N-desmethyl sertraline	1	1	NMa/*37	0.151635		0	Bupropion; Hydroxybupropion; Diazepam; Nordiazepam; Oxazepam; Sertraline; N-desmethyl sertraline	0	0
NMa/NMa	-0.323696	Escitalopram; Duloxetine; Fluoxetine	1	Duloxetine	1	1	NMa/*17	0.200316	Fluconazole*; Fluoxetine	1	Duloxetine	0	1
NMa/*68x3	0.337756	Hydroxychloroquine*	1	Diazepam (below LOD); Nordiazepam; Zopiclone	0	1	*17/*37	0.346218		0	Diazepam (below LOD); Nordiazepam; Zopiclone	0	0
NMa/NMa	-0.472935	Escitalopram	1	Citalopram; N-desmethyl citalopram	1	1	NMa/*37	1.57914		0	Citalopram; N-desmethyl citalopram	0	0
NMa/NMa	-0.880425	Sertraline	1	0	0	0 (Sertraline not confirmed)	NMa/*2	2.26812	Drospirenone+ethinylestradiol*	1	0	0	1
*2x2/*4	1.30983	Terbinafine*	1	0	0	1	*2/*37	3.44946		0	0	0	0
*4/*4	5.83663	Hydroxychloroquine*	1	0	0	1	*2/*37	2.23372		0	0	0	0
NMa/NMa	0.0473091	Sertraline	1	Sertraline; N-desmethyl sertraline	1	1	*17/*37	1.47595	Desogestrel+ethinylestradiol*	1	Sertraline; N-desmethyl sertraline	0	1
NMa/*4	-0.190294		0	Quetiapine; N-desalkyl quetiapine; Sertraline (below LOD); N-desmethyl sertraline	1	1	NMa/*37	0.624939		0	Quetiapine; N-desalkyl quetiapine; Sertraline (below LOD); N-desmethyl sertraline	0	0
NMa/NMa	0.13263	Amiodarone*	1	Zolpidem; Apixaban	0	1	NMa/*37	1.4157		0	Zolpidem; Apixaban	0	0
NMa/NMa	-0.396597		0	Venlafaxine; O-demethyl venlafaxine; N-desmethyk venlafaxine	0	0	NMa/*37	0.621264	Desogestrel*	1	Venlafaxine; O-demethyl venlafaxine; N-desmethyk venlafaxine	0	1
NMa/[*68 + *4]	1.08983	Escitalopram	1	Citalopram; N-desmethyl citalopram	1	1	NMa/*37	0.0655456		0	Citalopram; N-desmethyl citalopram	0	0
NMa/NMa	-1.15296		0	0	0	0	NMa/*17	0.698728	Gestodene+ethinylestradiol*	1	0	0	1
NMa/*9	2.37918		0	Fluoxetine; Norfluoxetine	1	1	NMa/NMa	1.16916		0	Fluoxetine; Norfluoxetine	1	1
NMa/NMa	-1.2539	Sertraline	1	Sertraline; N-desmethyl sertraline	1	1	NMa/*17	0.111955	Drospirenone+ethinylestradiol*	1	Sertraline; N-desmethyl sertraline	0	1
*were not measured
Drugs/metbolites measured
Alimemazine
Alprazolam
Amphetamine
Amisulpride
Amitriptyline
Apixaban
Aripiprazole
Atomoxetine
Brexpiprazole
Buprenorphine
Bupropion
Citalopram
Dabigatran
Dehydroaripiprazole
Demethylcitalopram
Demethyldiazepam
Demethylfluoxetine
Demethylclomipramine
Demethylclozapine
Demethylmianserin
Demethylmirtazapine
Demethylsertraline
Diazepam
Didemethylcariprazine
Duloxetine
Fentanyl
Flunitrazepam
Fluoxetine
Flupentixol
Fluvoxamine
Gabapentin
Haloperidol
Carbamazepine
Carbamazepine 10,11-epoxide
Cariprazine
Clomipramine
Clonazepam
Chlorprothixene
Clozapine
Codeine
Quetiapine
Lamotrigine
Levetiracetam
Levomepromazine
Methadone
Mianserin
Mirtazapine
MonoHydroxyCarbazepine (licarbazepine)
N-dealkyl quetiapine
N-Demethylcariprazine
N-Demethylvenlafaxine
Nitrazepam
Nortriptyline
O-Demethyltramadol
O-Demethylvenlafaxine
OH-bupropion
Oxazepam
Oxycodone
Olanzapine
Paliperidone
Paroxetine
Perphenazine
Pregabalin
Risperidone
Ritalin acid
Rivaroxaban
Sertindole
Sertraline
Tramadol
Trimipramine
Venlafaxine
Vortioxetine
Ziprasidone
Zolpidem
Zopiclone
Zuclopenthixol
Valproic acid
Lurasidone
Phenobarbitone
Phenytoin
Topiramate
Pantoprazole
Lansoprazole
Warfarin
Brivaracetam
Lacosamide

[truncated: 1 more sheets: Supplementary Data 11]
